# Supplementary material for: The blood–brain barrier regulates brain tumor growth through the SLC36 amino acid transporter Pathetic in Drosophila
Source: PLoS Biol. 2025 Nov 18;23(11):e3003496. doi: 10.1371/journal.pbio.3003496 (PMC12626262; doi:10.1371/journal.pbio.3003496)
Supplement: S1 Data — (XLSX) [file pbio.3003496.s011.xlsx]

## Sheet: Genes_upregulated under NR
Gene ID	GENENAME	NF	ST	FDR	AveExpr	P value	NF-1	NF-2	NF-3	NF-4	NF-5	ST-1	ST-2	ST-4	NF-1 CPM	NF-2 CPM	NF-3 CPM	NF-4 CPM	NF-5 CPM	ST-1 CPM	ST-2 CPM	ST-4 CPM
FBgn0039228	uncharacterized protein	0	3.62817	0.0317884	-2.07646	0.00126257	0	0	0	1	0	5	13	5	0	0	0	0.139	0	0.638	1.815	0.904
FBgn0031646	snustorr snarlik	0	3.54644	0.0469483	-1.94054	0.00274482	0	2	0	0	0	3	17	8	0	0.243	0	0	0	0.383	2.374	1.446
FBgn0051675	uncharacterized protein	0	3.05301	0.0410886	-0.69943	0.00213868	2	9	0	3	0	12	16	18	0.372	1.092	0	0.418	0	1.531	2.234	3.253
FBgn0032010	uncharacterized protein	0	2.86521	0.0388212	0.0832171	0.00196351	1	17	13	0	2	28	23	20	0.186	2.062	2.153	0	0.311	3.573	3.212	3.614
FBgn0016123	Alkaline phosphatase 4	0	2.80752	0.00722397	0.815088	8.65965e-05	1	14	4	4	12	45	38	36	0.186	1.698	0.662	0.557	1.867	5.743	5.306	6.506
FBgn0031264	uncharacterized protein	0	2.73447	0.0475814	-0.79773	0.00281186	5	1	1	1	1	10	18	8	0.931	0.121	0.166	0.139	0.156	1.276	2.513	1.446
FBgn0036851	uncharacterized protein	0	2.63756	0.0213523	0.373708	0.000635799	6	1	5	3	9	25	23	28	1.117	0.121	0.828	0.418	1.4	3.191	3.212	5.06
FBgn0027585	uncharacterized protein	0	2.55809	0.0231646	1.47466	0.000740486	11	18	26	1	10	39	85	45	2.047	2.183	4.306	0.139	1.556	4.977	11.869	8.132
FBgn0034588	uncharacterized protein	0	2.20159	0.0341794	0.600396	0.0015061	7	3	4	7	7	18	40	21	1.303	0.364	0.662	0.975	1.089	2.297	5.585	3.795
FBgn0260768	uncharacterized protein	0	2.16015	0.000399046	3.7433	2.78989e-07	59	42	66	56	42	244	296	135	10.98	5.094	10.931	7.799	6.534	31.14	41.331	24.396
FBgn0051414	Glucocerebrosidase 1b	0	2.09194	0.0388964	0.838843	0.0019714	2	6	7	18	7	28	50	16	0.372	0.728	1.159	2.507	1.089	3.573	6.982	2.891
FBgn0013973	Guanylyl cyclase beta-subunit at 100B	0	1.99152	0.0124329	2.15763	0.000238604	15	23	7	23	26	46	99	76	2.792	2.789	1.159	3.203	4.045	5.871	13.824	13.734
FBgn0035091	uncharacterized protein	0	1.96846	0.00685161	2.95881	7.99715e-05	41	50	44	19	19	173	155	53	7.63	6.064	7.287	2.646	2.956	22.079	21.643	9.578
FBgn0036433	uncharacterized protein	0	1.9482	0.0449271	0.540539	0.00250382	8	5	5	5	5	30	17	18	1.489	0.606	0.828	0.696	0.778	3.829	2.374	3.253
FBgn0039226	Uracil-DNA degrading factor	0	1.72288	0.0181197	1.58652	0.000473959	10	12	17	13	12	50	42	30	1.861	1.455	2.816	1.81	1.867	6.381	5.865	5.421
FBgn0263236	SP1029	0	1.70782	0.0284577	2.18005	0.00101975	4	29	31	42	14	58	81	55	0.744	3.517	5.134	5.849	2.178	7.402	11.31	9.939
FBgn0032752	uncharacterized protein	0	1.68966	0.0139103	2.52223	0.000295467	33	16	25	40	18	62	108	63	6.142	1.94	4.141	5.571	2.8	7.913	15.08	11.385
FBgn0250908	beaten path VII	0	1.67794	0.00811408	3.01669	0.000104945	47	35	48	18	38	94	105	121	8.747	4.245	7.95	2.507	5.912	11.997	14.661	21.866
FBgn0027581	uncharacterized protein	0	1.66536	0.00290244	5.28334	1.24377e-05	154	179	128	226	185	753	830	216	28.661	21.709	21.2	31.474	28.782	96.101	115.895	39.034
FBgn0035936	Tetraspanin 66E	0	1.61179	0.00286258	3.37264	1.11262e-05	41	50	30	57	55	114	183	118	7.63	6.064	4.969	7.938	8.557	14.549	25.553	21.324
FBgn0053639	uncharacterized protein	0	1.55879	0.0253848	2.16825	0.000869382	9	18	22	20	41	53	83	42	1.675	2.183	3.644	2.785	6.379	6.764	11.589	7.59
FBgn0259685	crumbs	0	1.55374	0.0391867	1.70334	0.00199436	12	28	13	8	17	59	46	24	2.233	3.396	2.153	1.114	2.645	7.53	6.423	4.337
FBgn0039617	Dpr-interacting protein gamma	0	1.54063	0.0361795	2.08623	0.00172718	16	44	21	9	16	45	59	60	2.978	5.336	3.478	1.253	2.489	5.743	8.238	10.843
FBgn0038498	beaten path IIa	0	1.53972	0.0322552	3.26985	0.00132079	66	71	45	12	61	100	147	116	12.283	8.611	7.453	1.671	9.49	12.762	20.526	20.962
FBgn0261999	Ca[2+] channel Muscle-specific alpha2/delta subunit	0	1.51207	0.0347713	1.66729	0.00153985	13	13	15	15	14	35	40	43	2.419	1.577	2.484	2.089	2.178	4.467	5.585	7.771
FBgn0020415	Imaginal disc growth factor 2	0	1.50288	0.00911543	2.94496	0.00014201	28	47	34	34	35	113	147	49	5.211	5.7	5.631	4.735	5.445	14.422	20.526	8.855
FBgn0011582	Dopamine 1-like receptor 1	0	1.48588	0.0211711	2.72543	0.000618881	30	50	14	35	29	63	85	110	5.583	6.064	2.319	4.874	4.512	8.04	11.869	19.878
FBgn0038465	Immune-regulated catalase	0	1.485	0.0201976	4.82102	0.000574013	105	175	116	154	115	415	797	122	19.541	21.224	19.212	21.447	17.891	52.964	111.287	22.047
FBgn0035914	uncharacterized protein	0	1.47572	0.0454013	1.63043	0.0025398	13	25	6	13	18	39	42	34	2.419	3.032	0.994	1.81	2.8	4.977	5.865	6.144
FBgn0035626	lin-28	0	1.4549	0.0178791	3.17788	0.00045599	39	61	34	36	44	111	208	54	7.258	7.398	5.631	5.014	6.845	14.166	29.043	9.758
FBgn0085390	Diacyl glycerol kinase	0	1.40184	0.00995558	3.22444	0.000167497	48	32	46	53	42	104	97	131	8.933	3.881	7.619	7.381	6.534	13.273	13.544	23.673
FBgn0033958	jet fuel	0	1.37299	0.0122255	3.09646	0.000230112	27	59	28	34	62	108	81	123	5.025	7.155	4.637	4.735	9.646	13.783	11.31	22.227
FBgn0051774	friend of echinoid	0	1.36788	0.0157594	2.69774	0.000352887	29	44	22	24	36	65	87	79	5.397	5.336	3.644	3.342	5.601	8.296	12.148	14.276
FBgn0259150	Otopetrin-like c	0	1.36524	0.000435468	5.83198	3.66324e-07	302	336	211	288	233	650	792	568	56.205	40.75	34.947	40.108	36.249	82.956	110.589	102.644
FBgn0052365	uncharacterized protein	0	1.33585	0.0341794	2.68888	0.00150057	31	45	46	19	23	89	103	40	5.769	5.458	7.619	2.646	3.578	11.359	14.382	7.228
FBgn0028550	Activating transcription factor 3	0	1.31837	0.000399046	4.97652	2.93725e-07	150	162	143	148	154	401	383	298	27.916	19.647	23.684	20.611	23.959	51.178	53.479	53.852
FBgn0036116	uncharacterized protein	0	1.31735	0.0428455	3.06605	0.0022887	39	69	32	26	47	109	177	42	7.258	8.368	5.3	3.621	7.312	13.911	24.715	7.59
FBgn0063384	ncRNA	0	1.31588	0.0403597	2.77633	0.00207952	26	26	36	67	22	61	120	64	4.839	3.153	5.962	9.331	3.423	7.785	16.756	11.566
FBgn0036036	uncharacterized protein	0	1.30452	0.0362786	2.12146	0.00176291	14	27	24	20	19	42	62	47	2.606	3.275	3.975	2.785	2.956	5.36	8.657	8.493
FBgn0264503	uncharacterized protein	0	1.28548	0.0139103	3.27987	0.00029546	52	62	29	33	70	100	131	100	9.678	7.519	4.803	4.596	10.89	12.762	18.292	18.071
FBgn0027608	uncharacterized protein	0	1.28274	0.0365572	2.90761	0.00179519	56	47	28	42	19	88	64	106	10.422	5.7	4.637	5.849	2.956	11.231	8.936	19.155
FBgn0003353	seizure	0	1.26916	0.0304642	2.39384	0.00116757	26	21	18	36	29	64	68	44	4.839	2.547	2.981	5.014	4.512	8.168	9.495	7.951
FBgn0031294	IA-2 protein tyrosine phosphatase	0	1.23593	0.000648519	9.60404	6.13741e-07	3323	4927	3255	3751	4014	7290	8892	9908	618.439	597.543	539.107	522.383	624.484	930.384	1241.61	1790.49
FBgn0263994	uncharacterized protein	0	1.22553	0.0441275	5.31518	0.00240065	140	294	160	117	352	412	269	791	26.055	35.656	26.5	16.294	54.763	52.581	37.561	142.943
FBgn0046225	uncharacterized protein	0	1.22545	0.0197738	2.70121	0.000542688	33	31	23	40	33	73	73	67	6.142	3.76	3.809	5.571	5.134	9.317	10.193	12.108
FBgn0264000	Glutamate receptor IB	0	1.22282	0.00286258	4.33782	1.02132e-05	72	138	104	84	107	235	204	233	13.4	16.737	17.225	11.698	16.647	29.992	28.485	42.106
FBgn0003429	slowpoke	0	1.22149	0.0048924	5.54253	3.47337e-05	192	375	190	181	250	392	738	470	35.733	45.48	31.469	25.207	38.894	50.029	103.048	84.934
FBgn0030976	uncharacterized protein	0	1.20973	0.00885726	3.7959	0.000125734	63	68	62	118	47	154	169	132	11.725	8.247	10.269	16.433	7.312	19.654	23.598	23.854
FBgn0053179	beaten path IIIb	0	1.20944	0.0284577	3.12488	0.00102395	51	67	32	27	46	82	98	109	9.492	8.126	5.3	3.76	7.157	10.465	13.684	19.698
FBgn0264815	Phosphodiesterase 1c	0	1.20101	0.0326174	3.58072	0.00137591	80	64	69	30	68	123	110	156	14.889	7.762	11.428	4.178	10.579	15.698	15.36	28.191
FBgn0051706	uncharacterized protein	0	1.19663	0.0118416	4.17808	0.00021666	71	108	66	116	98	213	331	105	13.214	13.098	10.931	16.155	15.246	27.184	46.218	18.975
FBgn0039584	beaten path VI	0	1.1937	0.0225028	3.84398	0.000707501	91	84	70	39	86	146	135	187	16.936	10.187	11.594	5.431	13.38	18.633	18.85	33.793
FBgn0032840	short neuropeptide F precursor	0	1.18088	0.0323736	3.17782	0.00134465	35	80	47	22	59	97	112	86	6.514	9.702	7.784	3.064	9.179	12.38	15.639	15.541
FBgn0285955	crossveinless c	0	1.18067	0.00634953	4.69992	6.74345e-05	182	121	145	108	110	338	276	220	33.872	14.675	24.016	15.041	17.113	43.137	38.538	39.756
FBgn0038653	alpha2-adrenergic-like octopamine receptor	0	1.17439	0.00898321	4.34444	0.000134296	88	155	52	122	113	187	246	239	16.378	18.798	8.612	16.99	17.58	23.866	34.349	43.19
FBgn0259111	Na[+]-driven anion exchanger 1	0	1.17161	0.0251178	3.33949	0.000831978	41	58	40	53	59	76	151	116	7.63	7.034	6.625	7.381	9.179	9.699	21.084	20.962
FBgn0261804	uncharacterized protein	0	1.16968	0.0067789	4.03828	7.73075e-05	79	89	84	67	91	180	151	200	14.703	10.794	13.912	9.331	14.157	22.972	21.084	36.142
FBgn0264606	fife	0	1.16244	0.01237	4.25997	0.000234133	104	93	79	95	107	170	186	274	19.355	11.279	13.084	13.23	16.647	21.696	25.972	49.515
FBgn0083963	Neuroligin 3	0	1.15238	0.00792732	3.92533	0.000101696	42	110	56	94	95	148	207	147	7.817	13.341	9.275	13.091	14.78	18.888	28.904	26.565
FBgn0285944	paralytic	0	1.13341	0.00302927	6.64716	1.3697e-05	383	681	447	396	699	954	1076	1171	71.28	82.591	74.034	55.149	108.748	121.754	150.244	211.613
FBgn0002526	Laminin A	0	1.12318	0.00950254	3.92456	0.000149882	66	74	83	99	67	177	216	101	12.283	8.975	13.747	13.787	10.424	22.59	30.161	18.252
FBgn0034501	uncharacterized protein	0	1.12063	0.0157594	4.49782	0.00035297	122	114	129	120	91	343	153	246	22.705	13.826	21.366	16.712	14.157	43.775	21.364	44.455
FBgn0265597	radish	0	1.09682	0.00493596	5.44665	3.6332e-05	211	265	173	185	294	448	401	523	39.269	32.139	28.653	25.764	45.739	57.176	55.992	94.512
FBgn0036818	uncharacterized protein	0	1.09545	0.0224841	3.23748	0.000704548	52	82	29	43	45	118	99	80	9.678	9.945	4.803	5.988	7.001	15.06	13.824	14.457
FBgn0016061	sidestep	0	1.09404	0.0354751	4.01904	0.00165252	85	80	65	108	75	157	118	265	15.819	9.702	10.766	15.041	11.668	20.037	16.477	47.888
FBgn0052521	uncharacterized protein	0	1.09333	0.016577	4.9575	0.000388163	165	187	122	102	254	269	392	317	30.708	22.679	20.206	14.205	39.516	34.331	54.736	57.285
FBgn0038063	Octopamine beta2 receptor	0	1.0821	0.0118748	3.73811	0.000219766	55	94	45	95	61	128	161	132	10.236	11.4	7.453	13.23	9.49	16.336	22.481	23.854
FBgn0035146	uncharacterized protein	0	1.07698	0.0264927	3.26742	0.000916519	57	40	38	64	51	94	112	89	10.608	4.851	6.294	8.913	7.934	11.997	15.639	16.083
FBgn0262593	Shaker cognate b	0	1.06882	0.0257681	3.91293	0.000888741	60	133	61	51	104	140	224	120	11.167	16.13	10.103	7.103	16.18	17.867	31.278	21.685
FBgn0003380	Shaker	0	1.05234	0.0181035	8.40939	0.000468292	1574	2099	1436	1225	2783	2883	3106	4718	292.935	254.565	237.836	170.6	432.969	367.942	433.697	852.595
FBgn0261836	Muscle-specific protein 300 kDa	0	1.04907	0.00143126	7.76624	2.70901e-06	897	1386	1111	1005	1268	2136	2964	1731	166.939	168.093	184.009	139.961	197.271	272.606	413.87	312.811
FBgn0052206	uncharacterized protein	0	1.04274	0.0460154	3.39269	0.00261286	37	89	59	33	66	86	138	106	6.886	10.794	9.772	4.596	10.268	10.976	19.269	19.155
FBgn0037698	uncharacterized protein	0	1.04175	0.0372574	4.01972	0.00184132	95	112	66	69	79	127	150	242	17.68	13.583	10.931	9.609	12.291	16.208	20.945	43.732
FBgn0032587	uncharacterized protein	0	1.03729	0.0122255	5.17774	0.00022906	276	172	143	200	174	503	342	273	51.366	20.86	23.684	27.853	27.07	64.195	47.754	49.334
FBgn0259222	uncharacterized protein	0	1.03601	0.0275899	4.28388	0.000968984	81	126	84	78	146	141	275	203	15.075	15.281	13.912	10.863	22.714	17.995	38.399	36.684
FBgn0035756	unc-13-4A	0	1.03542	0.0020153	5.0512	5.79165e-06	166	207	138	171	180	361	351	297	30.894	25.105	22.856	23.814	28.004	46.073	49.011	53.671
FBgn0086913	Rab26	0	1.03534	0.0201976	4.03175	0.000567438	83	112	71	56	112	145	186	169	15.447	13.583	11.759	7.799	17.425	18.506	25.972	30.54
FBgn0022355	Transferrin 1	0	1.02896	0.0068563	4.76704	8.07472e-05	112	147	133	143	178	291	394	177	20.844	17.828	22.028	19.915	27.693	37.139	55.015	31.986
FBgn0263353	uncharacterized protein	0	1.02729	0.0241179	4.29298	0.000786179	84	114	101	104	101	136	238	246	15.633	13.826	16.728	14.484	15.713	17.357	33.232	44.455
FBgn0051221	uncharacterized protein	0	1.02316	0.00290244	7.1266	1.27092e-05	666	890	623	636	841	1300	1373	1574	123.948	107.938	103.184	88.573	130.84	165.912	191.715	284.439
FBgn0030174	uncharacterized protein	0	1.01984	0.00630355	4.57918	6.49577e-05	118	111	125	116	156	256	265	198	21.961	13.462	20.703	16.155	24.27	32.672	37.003	35.781
FBgn0004244	Resistant to dieldrin	0	1.00981	0.0067789	7.55724	7.6057e-05	818	1247	775	879	1281	1529	1899	2341	152.237	151.235	128.359	122.414	199.293	195.138	265.161	423.045
FBgn0000535	ether a go-go	0	1.00935	0.0464025	4.12271	0.0026579	66	124	65	92	111	124	169	275	12.283	15.039	10.766	12.812	17.269	15.825	23.598	49.696
FBgn0263257	Cyclic nucleotide-gated ion channel-like	0	1.00704	0.00272877	6.09927	8.6081e-06	274	503	340	318	381	660	691	716	50.994	61.003	56.312	44.286	59.275	84.232	96.486	129.389
FBgn0010225	Gelsolin	0	1.00415	0.00316468	4.86632	1.59732e-05	139	169	158	141	156	356	306	221	25.869	20.496	26.169	19.636	24.27	45.434	42.727	39.937
FBgn0260722	long non-coding RNA:CR42549	0	0.996311	0.007866	6.42738	0.000100083	460	600	466	441	324	921	1198	565	85.61	72.768	77.181	61.416	50.407	117.542	167.279	102.102
FBgn0035504	tipE homolog 4	0	0.992993	0.0403597	3.14152	0.00207607	42	46	36	40	70	85	87	91	7.817	5.579	5.962	5.571	10.89	10.848	12.148	16.445
FBgn0040765	luna	0	0.987855	0.0307856	5.60573	0.00119128	312	381	164	186	290	466	388	629	58.066	46.207	27.162	25.903	45.117	59.473	54.177	113.667
FBgn0027279	lethal (1) G0196	0	0.982724	0.0340346	4.51277	0.0014607	105	119	85	97	228	227	193	267	19.541	14.432	14.078	13.509	35.471	28.971	26.949	48.25
FBgn0001075	fat	0	0.981243	0.02181	4.0914	0.000660493	95	100	70	134	62	157	192	158	17.68	12.128	11.594	18.662	9.646	20.037	26.809	28.552
FBgn0039647	julius seizure	0	0.981156	0.00286258	5.53682	1.08607e-05	175	280	217	273	288	439	585	380	32.569	33.958	35.94	38.019	44.806	56.027	81.685	68.67
FBgn0266084	Formin homology 2 domain containing	0	0.974693	0.0385074	5.38317	0.00193954	314	231	185	245	153	380	324	561	58.438	28.015	30.64	34.12	23.803	48.497	45.241	101.379
FBgn0015400	kekkon 2	0	0.972927	0.0361804	4.34222	0.00173613	150	117	86	92	97	176	172	261	27.916	14.19	14.244	12.812	15.091	22.462	24.017	47.166
FBgn0266019	rudhira	0	0.972594	0.00199013	8.69485	4.39461e-06	2230	2435	1897	2215	2130	4072	4205	4000	415.022	295.315	314.189	308.472	331.378	519.688	587.153	722.845
FBgn0286516	aaquetzalli	0	0.96917	0.00132716	12.0713	1.43116e-06	23779	27201	19098	23568	20311	46369	45978	35782	4425.48	3298.91	3163.09	3282.2	3159.91	5917.83	6420.01	6466.21
FBgn0024963	GluClalpha	0	0.962853	0.0189592	5.16236	0.000510362	178	286	137	140	235	311	339	421	33.127	34.686	22.691	19.497	36.56	39.691	47.335	76.079
FBgn0010114	hikaru genki	0	0.96169	0.0139103	6.49307	0.000292204	616	571	366	371	509	1240	972	563	114.643	69.25	60.618	51.667	79.188	158.255	135.722	101.74
FBgn0028863	uncharacterized protein	0	0.958067	0.00991181	5.48521	0.000160167	241	231	214	209	293	391	441	487	44.852	28.015	35.444	29.106	45.584	49.901	61.578	88.006
FBgn0263980	Stac-like	0	0.957557	0.0231646	4.28771	0.000739534	76	136	76	106	128	149	215	230	14.144	16.494	12.587	14.762	19.914	19.016	30.021	41.564
FBgn0261802	uncharacterized protein	0	0.955655	0.0168316	5.10471	0.00040836	164	316	122	136	220	319	354	346	30.522	38.324	20.206	18.94	34.227	40.712	49.43	62.526
FBgn0053978	uncharacterized protein	0	0.945021	0.0380208	3.08122	0.00190544	42	54	30	51	50	105	87	59	7.817	6.549	4.969	7.103	7.779	13.401	12.148	10.662
FBgn0265512	mulet	0	0.942763	0.0067789	4.94171	7.63289e-05	157	209	141	165	149	304	402	215	29.219	25.347	23.353	22.979	23.181	38.798	56.132	38.853
FBgn0004580	Calbindin 53E	0	0.939782	0.0128647	4.33419	0.000254318	62	132	83	145	133	199	250	156	11.539	16.009	13.747	20.193	20.692	25.397	34.908	28.191
FBgn0035542	Diabetes and obesity regulated	0	0.939643	0.00358441	6.05139	2.21055e-05	314	427	279	376	379	677	881	447	58.438	51.786	46.209	52.364	58.963	86.402	123.016	80.778
FBgn0028496	uncharacterized protein	0	0.936766	0.0295095	3.34309	0.00110258	52	60	40	56	61	99	101	95	9.678	7.277	6.625	7.799	9.49	12.635	14.103	17.168
FBgn0267253	uncharacterized protein	0	0.931532	0.011873	4.69768	0.000218483	137	186	101	146	128	217	311	237	25.497	22.558	16.728	20.333	19.914	27.695	43.426	42.829
FBgn0086677	jelly belly	0	0.926655	0.00332215	6.17495	1.74655e-05	370	529	271	374	417	827	674	612	68.86	64.157	44.884	52.085	64.875	105.546	94.112	110.595
FBgn0085414	defective proboscis extension response 12	0	0.922886	0.0215194	4.59298	0.000649429	117	148	100	123	156	205	211	299	21.775	17.949	16.562	17.13	24.27	26.163	29.462	54.033
FBgn0261549	retinal degeneration A	0	0.920703	0.0167902	5.88891	0.000395498	329	404	276	237	355	514	526	691	61.23	48.997	45.712	33.006	55.23	65.599	73.446	124.871
FBgn0266579	tau	0	0.919321	0.0197736	4.79504	0.000536445	150	183	125	101	201	253	293	256	27.916	22.194	20.703	14.066	31.271	32.289	40.912	46.262
FBgn0029663	uncharacterized protein	0	0.918868	0.0349647	3.78742	0.00158095	73	90	84	62	61	112	158	131	13.586	10.915	13.912	8.634	9.49	14.294	22.062	23.673
FBgn0029996	Ubiquitin conjugating enzyme E2H	0	0.915709	0.00333421	6.29292	1.85544e-05	406	498	373	395	425	722	801	742	75.56	60.397	61.778	55.01	66.12	92.145	111.845	134.088
FBgn0029976	snazarus	0	0.911214	0.0139103	4.25483	0.000291417	81	120	93	95	124	168	236	155	15.075	14.554	15.403	13.23	19.291	21.441	32.953	28.01
FBgn0038980	Octopamine beta1 receptor	0	0.911182	0.0448221	3.63296	0.00248513	68	68	76	45	80	111	136	107	12.655	8.247	12.587	6.267	12.446	14.166	18.99	19.336
FBgn0003285	roughest	0	0.905555	0.0372765	4.97003	0.00184925	205	149	132	143	227	270	269	368	38.152	18.071	21.862	19.915	35.316	34.459	37.561	66.502
FBgn0020414	Imaginal disc growth factor 3	0	0.905406	0.0318272	4.5153	0.00127844	99	134	98	173	123	293	307	112	18.425	16.251	16.231	24.093	19.136	37.394	42.867	20.24
FBgn0267570	long non-coding RNA:CR45910	0	0.903015	0.0286479	3.67086	0.00103928	68	100	55	60	62	122	125	119	12.655	12.128	9.109	8.356	9.646	15.57	17.454	21.505
FBgn0260964	Vesicular monoamine transporter	0	0.902127	0.00503178	5.49763	3.76338e-05	216	300	251	246	204	426	465	406	40.199	36.384	41.572	34.259	31.738	54.368	64.929	73.369
FBgn0028497	uncharacterized protein	0	0.89461	0.00416875	6.14193	2.76163e-05	375	442	311	416	359	676	663	681	69.791	53.605	51.509	57.934	55.852	86.274	92.576	123.064
FBgn0000633	uncharacterized protein	0	0.888607	0.00290244	7.26172	1.28183e-05	826	947	683	772	916	1570	1508	1313	153.726	114.851	113.121	107.513	142.508	200.371	210.565	237.274
FBgn0086758	Chronologically inappropriate morphogenesis	0	0.887294	0.00286258	10.9721	1.03659e-05	11400	12166	9136	9675	11895	20545	21303	15919	2121.64	1475.48	1513.14	1347.39	1850.58	2622.05	2974.58	2876.74
FBgn0263773	fledgling of Klp38B	0	0.882107	0.0048924	6.88793	3.36216e-05	648	811	557	642	554	1222	1035	1121	120.598	98.357	92.253	89.408	86.189	155.957	144.519	202.577
FBgn0000479	dunce	0	0.880799	0.0184584	8.23069	0.000494941	1738	1711	1298	1460	1938	2812	2272	3635	323.457	207.509	214.98	203.327	301.507	358.881	317.244	656.885
FBgn0051721	Tripartite motif containing 9	0	0.880601	0.00991181	6.13017	0.000162331	426	459	296	292	450	714	729	556	79.282	55.667	49.025	40.665	70.009	91.124	101.792	100.475
FBgn0001991	Ca[2+]-channel protein alpha[[1]] subunit D	0	0.874865	0.0420654	3.93282	0.00221819	70	88	53	98	109	133	134	175	13.028	10.673	8.778	13.648	16.958	16.974	18.711	31.624
FBgn0264753	Rad, Gem/Kir family member 1	0	0.873904	0.0473289	3.22823	0.00277703	29	67	58	48	57	112	88	70	5.397	8.126	9.606	6.685	8.868	14.294	12.288	12.65
FBgn0000723	FER tyrosine kinase	0	0.873359	0.0349647	4.42755	0.00157063	112	140	93	96	143	189	174	260	20.844	16.979	15.403	13.369	22.247	24.121	24.296	46.985
FBgn0004880	scratch	0	0.873202	0.022467	8.37847	0.000690553	1935	2318	1284	1450	2202	3117	2572	3905	360.12	281.125	212.662	201.934	342.579	397.806	359.134	705.677
FBgn0028397	Transducer of ERBB2	0	0.872733	0.00511184	5.58217	4.19268e-05	226	328	240	293	218	446	548	378	42.061	39.78	39.75	40.805	33.916	56.921	76.518	68.309
FBgn0051665	weary	0	0.872485	0.0391081	4.37862	0.00198625	114	125	87	130	105	145	230	231	21.216	15.16	14.409	18.104	16.336	18.506	32.115	41.744
FBgn0010113	headcase	0	0.863049	0.00569652	11.8055	5.57073e-05	17929	24349	16068	15385	24951	35824	30680	34901	3336.74	2953.03	2661.25	2142.59	3881.79	4572.03	4283.91	6307
FBgn0028704	Nckx30C	0	0.862875	0.0215194	5.21241	0.000645147	198	276	126	161	285	352	378	320	36.849	33.473	20.869	22.422	44.339	44.924	52.781	57.828
FBgn0283499	Insulin-like receptor	0	0.861584	0.0048924	8.86247	3.34241e-05	2647	2952	2536	2184	2326	4785	4516	3877	492.629	358.016	420.023	304.155	361.871	610.684	630.579	700.617
FBgn0032151	nicotinic Acetylcholine Receptor alpha6	0	0.857497	0.0349179	7.64228	0.00156414	1062	1379	860	789	1470	1770	1507	2489	197.647	167.244	142.437	109.88	228.697	225.896	210.426	449.79
FBgn0285926	IGF-II mRNA-binding protein	0	0.856443	0.00416875	12.441	2.71944e-05	24126	38606	31166	28579	29740	55768	73968	34426	4490.06	4682.1	5161.85	3980.06	4626.84	7117.38	10328.3	6221.16
FBgn0000037	muscarinic Acetylcholine Receptor, A-type	0	0.852839	0.0427707	3.97901	0.00228021	71	94	60	101	104	133	136	185	13.214	11.4	9.937	14.066	16.18	16.974	18.99	33.432
FBgn0033403	uncharacterized protein	0	0.84946	0.0454901	3.47229	0.00255186	48	78	49	65	61	89	125	103	8.933	9.46	8.116	9.052	9.49	11.359	17.454	18.613
FBgn0031116	uncharacterized protein	0	0.838698	0.0322552	4.67834	0.00132014	153	156	91	140	167	237	208	276	28.475	18.92	15.072	19.497	25.981	30.247	29.043	49.876
FBgn0024913	Activin-beta	0	0.829809	0.00995558	4.84583	0.000166805	118	179	133	181	179	274	253	278	21.961	21.709	22.028	25.207	27.848	34.969	35.327	50.238
FBgn0028990	Serpin 27A	0	0.829781	0.0224841	4.29066	0.00070083	65	156	114	123	92	183	218	153	12.097	18.92	18.881	17.13	14.313	23.355	30.44	27.649
FBgn0028369	kin of irre	0	0.828079	0.0410886	4.55476	0.00213609	116	176	79	113	179	195	221	247	21.589	21.345	13.084	15.737	27.848	24.887	30.859	44.636
FBgn0001319	knot	0	0.820139	0.0201976	5.57697	0.000557492	266	335	183	266	273	494	348	501	49.505	40.629	30.309	37.045	42.472	63.047	48.592	90.536
FBgn0052177	Nedd4 family interacting protein	0	0.819331	0.010126	4.91074	0.000172493	166	202	136	186	141	309	304	224	30.894	24.498	22.525	25.903	21.936	39.436	42.448	40.479
FBgn0027528	gone early	0	0.818519	0.0253848	3.98074	0.000861938	68	97	92	82	96	170	170	103	12.655	11.764	15.237	11.42	14.935	21.696	23.737	18.613
FBgn0022382	Protein kinase, cAMP-dependent, regulatory subunit type 2	0	0.810273	0.00503178	7.06299	3.84854e-05	649	931	668	662	783	1230	1243	1219	120.784	112.911	110.637	92.193	121.816	156.978	173.563	220.287
FBgn0261552	pasilla	0	0.807356	0.00885726	9.00877	0.000123507	2066	4054	2845	2999	2508	5420	6527	2994	384.5	491.666	471.201	417.656	390.186	691.726	911.379	541.049
FBgn0015399	kekkon 1	0	0.801966	0.00820103	6.90759	0.000107795	704	678	506	758	679	1195	1268	874	131.02	82.227	83.806	105.563	105.636	152.512	177.054	157.942
FBgn0264357	SNF4/AMP-activated protein kinase gamma subunit	0	0.800765	0.0067789	6.06813	7.50044e-05	371	419	341	356	359	649	616	576	69.046	50.816	56.478	49.578	55.852	82.828	86.013	104.09
FBgn0032400	uncharacterized protein	0	0.796618	0.0048924	8.52353	3.4369e-05	1823	1972	1998	2205	2140	3983	3863	2468	339.276	239.163	330.917	307.079	332.934	508.329	539.399	445.995
FBgn0267336	Glucose transporter 4 enhancer factor	0	0.795743	0.00898321	5.95221	0.000133724	371	419	254	366	316	644	583	478	69.046	50.816	42.069	50.971	49.162	82.19	81.406	86.38
FBgn0028875	nicotinic Acetylcholine Receptor alpha5	0	0.790371	0.00991181	7.17665	0.000164225	805	889	617	729	995	1730	1203	1099	149.817	107.817	102.19	101.524	154.799	220.791	167.977	198.602
FBgn0031995	uncharacterized protein	0	0.789757	0.0361804	4.02228	0.00173715	73	100	68	112	97	149	136	164	13.586	12.128	11.262	15.598	15.091	19.016	18.99	29.637
FBgn0262109	long non-coding RNA:CR42862	0	0.789398	0.00503178	8.65469	3.92896e-05	1962	3022	2202	1946	2110	3756	3926	3370	365.145	366.506	364.705	271.01	328.266	479.358	548.196	608.997
FBgn0000719	folded gastrulation	0	0.786995	0.0417893	4.72439	0.00219273	118	157	118	139	206	210	231	294	21.961	19.041	19.544	19.358	32.049	26.801	32.255	53.129
FBgn0286778	uncharacterized protein	0	0.783916	0.0268505	8.04861	0.000934546	1248	1886	1544	1731	1057	2908	3410	1401	232.263	228.733	255.724	241.068	164.444	371.133	476.145	253.176
FBgn0262738	no receptor potential A	0	0.782903	0.00555696	7.63647	5.37582e-05	1047	1331	898	1036	1222	1820	1874	1738	194.856	161.423	148.731	144.279	190.114	232.277	261.671	314.076
FBgn0004167	karst	0	0.78246	0.0270866	4.86963	0.000945611	193	187	153	140	143	269	302	223	35.919	22.679	25.341	19.497	22.247	34.331	42.169	40.299
FBgn0000036	nicotinic Acetylcholine Receptor alpha1	0	0.778638	0.0324629	6.99603	0.00135177	753	889	587	556	791	1144	964	1411	140.14	107.817	97.221	77.431	123.061	146.003	134.605	254.983
FBgn0039260	Smg6	0	0.774484	0.0222984	4.84584	0.000679972	126	243	170	133	143	267	280	237	23.45	29.471	28.156	18.522	22.247	34.076	39.097	42.829
FBgn0259789	zelda	0	0.772862	0.0224841	9.91446	0.000698291	5577	6495	4461	4851	5491	8555	7171	10916	1037.93	787.708	738.85	675.575	854.27	1091.83	1001.3	1972.64
FBgn0264307	orb2	0	0.770942	0.0117878	5.16093	0.000213196	182	274	155	190	204	336	372	270	33.872	33.23	25.672	26.46	31.738	42.882	51.943	48.792
FBgn0035877	uncharacterized protein	0	0.770385	0.0148231	5.17914	0.000324206	194	256	184	218	161	329	357	297	36.105	31.047	30.475	30.36	25.048	41.989	49.849	53.671
FBgn0023129	astray	0	0.769063	0.0492632	3.65872	0.00294751	54	94	52	81	72	112	117	117	10.05	11.4	8.612	11.28	11.202	14.294	16.337	21.143
FBgn0265974	tout-velu	0	0.766954	0.0197738	4.96888	0.000540928	144	252	149	147	192	323	251	281	26.8	30.562	24.678	20.472	29.871	41.223	35.048	50.78
FBgn0262617	Nuak1 ortholog	0	0.76084	0.0253848	5.94648	0.000870184	366	420	297	248	414	611	530	523	68.116	50.937	49.19	34.538	64.409	77.979	74.005	94.512
FBgn0261244	inactivation no afterpotential E	0	0.756295	0.0340346	7.2087	0.00146062	884	952	725	650	939	1252	1185	1584	164.52	115.458	120.078	90.522	146.086	159.786	165.464	286.247
FBgn0053988	Mid1	0	0.749679	0.0296089	6.36679	0.00112157	495	588	373	412	452	706	657	873	92.124	71.312	61.778	57.377	70.321	90.103	91.738	157.761
FBgn0001078	ftz transcription factor 1	0	0.743663	0.0352304	6.32278	0.00161321	479	575	487	443	298	704	863	596	89.146	69.736	80.659	61.694	46.362	89.848	120.503	107.704
FBgn0039431	plum	0	0.741683	0.00911543	8.86805	0.000142818	2792	3095	2395	2313	2504	4587	4201	3766	519.615	375.359	396.67	322.12	389.563	585.415	586.594	680.558
FBgn0259108	futsch	0	0.733647	0.0176652	7.04445	0.000441027	708	920	593	602	933	1189	1188	1148	131.765	111.577	98.215	83.838	145.153	151.746	165.883	207.456
FBgn0029814	uncharacterized protein	0	0.732749	0.0340346	5.31689	0.00146788	183	280	169	235	260	374	282	431	34.058	33.958	27.99	32.727	40.45	47.732	39.376	77.887
FBgn0053547	Rab3 interacting molecule	0	0.729435	0.0350429	6.2132	0.0015917	357	541	291	424	505	624	564	824	66.441	65.612	48.197	59.048	78.566	79.638	78.753	148.906
FBgn0014388	sprouty	0	0.728938	0.0284577	8.71111	0.00102166	2302	2845	2387	2535	1794	4585	4980	2244	428.422	345.039	395.345	353.037	279.104	585.159	695.368	405.516
FBgn0243512	puckered	0	0.728776	0.0178371	5.82655	0.0004515	341	369	258	282	355	602	556	375	63.463	44.752	42.731	39.273	55.23	76.83	77.635	67.767
FBgn0037363	Autophagy-related 17	0	0.725923	0.00864176	7.51231	0.000114497	959	1134	988	1069	967	1666	1599	1594	178.478	137.531	163.637	148.874	150.442	212.623	223.272	288.054
FBgn0035710	SP1173	0	0.720339	0.0448221	5.10436	0.00247107	195	195	184	238	165	397	376	180	36.291	23.649	30.475	33.145	25.67	50.667	52.502	32.528
FBgn0265605	Ras-related protein interacting with calmodulin	0	0.719476	0.0117756	6.33111	0.000211737	411	535	378	480	466	651	827	671	76.491	64.884	62.606	66.847	72.499	83.084	115.476	121.257
FBgn0051451	long non-coding RNA::CR31451	0	0.716508	0.0296089	7.99837	0.00112395	1328	1672	1118	1237	1967	2282	1993	2545	247.152	202.779	185.168	172.271	306.019	291.24	278.287	459.91
FBgn0261873	stardust	0	0.706078	0.0241179	5.92442	0.000785375	360	335	287	355	379	512	571	516	66.999	40.629	47.534	49.439	58.963	65.344	79.73	93.247
FBgn0003218	retinal degeneration B	0	0.70298	0.0141803	6.90883	0.000308207	706	835	577	582	717	1225	1119	852	131.393	101.268	95.565	81.052	111.548	156.34	156.248	153.966
FBgn0039026	uncharacterized protein	0	0.699895	0.0466938	6.13707	0.00271254	421	524	287	358	428	665	489	725	78.352	63.55	47.534	49.857	66.587	84.87	68.28	131.016
FBgn0037705	murashka	0	0.698389	0.010126	7.54941	0.000171699	933	1396	935	906	1188	1800	1923	1277	173.639	169.306	154.859	126.174	184.825	229.725	268.513	230.768
FBgn0034476	Toll-7	0	0.686533	0.04538	6.91104	0.00253384	797	745	584	582	722	1047	937	1174	148.329	90.353	96.725	81.052	112.326	133.623	130.835	212.155
FBgn0031488	Ccdc85	0	0.682323	0.0317884	5.23294	0.00127111	160	251	193	269	209	361	446	215	29.777	30.441	31.965	37.462	32.515	46.073	62.276	38.853
FBgn0011837	Tis11 zinc finger protein	0	0.681464	0.0125241	5.94855	0.000243635	329	417	330	351	329	577	597	446	61.23	50.573	54.656	48.882	51.185	73.639	83.36	80.597
FBgn0003866	teashirt	0	0.679981	0.0307467	5.89889	0.00118655	382	377	237	368	351	529	567	461	71.093	45.722	39.253	51.25	54.607	67.513	79.171	83.308
FBgn0035481	uncharacterized protein	0	0.679866	0.0355402	8.04254	0.00166421	1699	1758	1152	1315	1637	2497	1981	2438	316.198	213.209	190.799	183.134	254.679	318.679	276.611	440.574
FBgn0004395	unkempt	0	0.675159	0.021286	8.10331	0.000626718	1680	1932	1063	1637	1630	2766	2277	2158	312.662	234.311	176.059	227.977	253.59	353.01	317.942	389.975
FBgn0020762	ABC transporter expressed in trachea	0	0.670332	0.0334881	5.01865	0.00142615	174	241	160	161	196	303	347	206	32.383	29.228	26.5	22.422	30.493	38.67	48.452	37.227
FBgn0035495	uncharacterized protein	0	0.669763	0.0373359	8.35712	0.00185698	1785	2129	1262	1975	2353	3431	2210	3026	332.204	258.203	209.018	275.048	366.071	437.88	308.587	546.832
FBgn0003093	Protein C kinase 98E	0	0.666502	0.0326174	6.29203	0.00137878	464	489	405	377	506	635	771	630	86.354	59.306	67.078	52.503	78.722	81.042	107.656	113.848
FBgn0037188	uncharacterized protein	0	0.664486	0.0347713	5.21662	0.00155376	186	244	184	239	207	282	351	337	34.616	29.592	30.475	33.284	32.204	35.99	49.011	60.9
FBgn0039633	uncharacterized protein	0	0.663092	0.021286	8.35355	0.000625692	1806	2518	1805	1667	1625	2930	2728	2821	336.112	305.381	298.952	232.155	252.812	373.94	380.916	509.786
FBgn0036735	Enhancer of decapping 3	0	0.659696	0.0224841	8.61278	0.000702404	2306	2844	1820	2684	1717	3766	3689	2763	429.166	344.918	301.436	373.787	267.125	480.635	515.103	499.305
FBgn0085446	uncharacterized protein	0	0.658148	0.0224841	6.64808	0.000697349	385	850	499	677	544	854	1130	672	71.652	103.087	82.647	94.282	84.634	108.992	157.784	121.438
FBgn0035142	Homeodomain interacting protein kinase	0	0.6579	0.0317884	8.44199	0.00125195	2102	2498	2036	1785	1604	3383	3596	2199	391.2	302.955	337.211	248.588	249.545	431.754	502.117	397.384
FBgn0041210	Histone deacetylase 4	0	0.657446	0.0349647	7.08501	0.00158009	860	813	637	809	767	1184	1079	1248	160.053	98.6	105.503	112.665	119.327	151.108	150.663	225.528
FBgn0034720	Liprin-gamma	0	0.650923	0.0466938	6.14175	0.00271521	387	543	329	333	456	623	524	685	72.024	65.855	54.49	46.375	70.943	79.51	73.167	123.787
FBgn0004509	Furin 1	0	0.650829	0.0475891	5.47218	0.00281732	284	268	216	264	241	452	314	384	52.855	32.503	35.775	36.766	37.494	57.686	43.844	69.393
FBgn0263111	cacophony	0	0.648959	0.0415149	7.29529	0.0021696	903	1207	926	791	730	1671	1638	887	168.056	146.384	153.368	110.159	113.571	213.261	228.717	160.291
FBgn0034300	uncharacterized protein	0	0.647878	0.0350429	4.84686	0.00159185	120	165	155	205	187	256	270	217	22.333	20.011	25.672	28.549	29.093	32.672	37.701	39.214
FBgn0029896	uncharacterized protein	0	0.646814	0.0201976	6.42349	0.000580842	349	609	427	681	453	736	853	638	64.952	73.859	70.722	94.839	70.476	93.932	119.106	115.294
FBgn0030505	NFAT nuclear factor	0	0.644314	0.0183097	7.4283	0.000481328	915	1385	878	936	885	1607	1413	1414	170.289	167.972	145.418	130.352	137.685	205.093	197.3	255.526
FBgn0051163	Shal K[+] channel interacting protein	0	0.637846	0.045698	6.15449	0.00259004	408	465	317	455	408	536	612	688	75.932	56.395	52.503	63.366	63.475	68.407	85.455	124.329
FBgn0013759	CASK	0	0.637477	0.0317884	6.21242	0.00127354	423	543	396	343	442	689	620	590	78.724	65.855	65.587	47.768	68.765	87.933	86.572	106.62
FBgn0013342	neuronal Synaptobrevin	0	0.635765	0.0364387	6.59094	0.00177787	511	565	518	481	712	810	832	823	95.101	68.523	85.793	66.986	110.77	103.376	116.174	148.725
FBgn0004049	yurt	0	0.633678	0.0253076	5.73194	0.000846268	292	393	252	283	320	475	527	368	54.344	47.663	41.737	39.412	49.784	60.622	73.586	66.502
FBgn0027654	jdp	0	0.627976	0.0347713	5.38966	0.00155392	184	353	189	272	237	361	457	276	34.244	42.812	31.303	37.88	36.872	46.073	63.812	49.876
FBgn0031896	uncharacterized protein	0	0.621458	0.0446717	5.99523	0.00245201	329	363	286	412	467	524	534	566	61.23	44.024	47.369	57.377	72.654	66.875	74.564	102.283
FBgn0043841	virus-induced RNA 1	0	0.621378	0.0446717	6.82404	0.00244734	647	762	526	846	537	1135	1210	640	120.412	92.415	87.118	117.818	83.545	144.854	168.955	115.655
FBgn0022023	eukaryotic translation initiation factor 3 subunit h	0	0.619665	0.0118416	9.19102	0.000215679	3126	4181	2935	3818	2935	5600	5353	4048	581.775	507.068	486.107	531.714	456.617	714.698	747.451	731.519
FBgn0259143	uncharacterized protein	0	0.618419	0.0201976	8.61045	0.000575943	2182	2639	1949	2405	2140	4603	3294	2380	406.089	320.056	322.802	334.932	332.934	587.457	459.948	430.093
FBgn0033639	uncharacterized protein	0	0.611905	0.021004	6.50354	0.0006113	463	680	496	522	481	950	849	553	86.168	82.47	82.15	72.696	74.832	121.243	118.548	99.933
FBgn0004369	Protein tyrosine phosphatase 99A	0	0.602622	0.0353505	7.67567	0.00163484	1182	1448	1086	1045	1182	1872	1531	1774	219.98	175.612	179.868	145.532	183.891	238.913	213.777	320.582
FBgn0261556	uncharacterized protein	0	0.602478	0.0367294	5.48593	0.0018075	219	330	249	301	212	400	366	366	40.758	40.022	41.24	41.919	32.982	51.05	51.105	66.14
FBgn0086686	lethal (3) L1231	0	0.60232	0.0278852	8.28461	0.000989808	1807	2351	1680	1816	1467	2901	2953	2100	336.298	285.127	278.249	252.905	228.231	370.239	412.334	379.493
FBgn0027525	LTV1 ribosome biogenesis factor	0	0.596647	0.0448221	6.45306	0.00248855	489	609	508	567	393	999	724	542	91.007	73.859	84.137	78.963	61.142	127.497	101.094	97.945
FBgn0051712	uncharacterized protein	0	0.59032	0.0242146	7.10715	0.000794423	780	953	698	779	807	1216	1358	925	145.165	115.579	115.606	108.487	125.55	155.192	189.62	167.158
FBgn0035922	Peroxin 7	0	0.58993	0.0341794	9.43046	0.0015095	3255	5242	3777	4380	3634	6120	8205	3821	605.783	635.745	625.563	609.981	565.365	781.063	1145.68	690.497
FBgn0030400	Protein interacting with Ttk69 and Sin3A	0	0.589432	0.0464025	9.32198	0.00267126	3241	4089	3253	4095	3965	5311	4454	6513	603.178	495.911	538.776	570.29	616.861	677.815	621.921	1176.97
FBgn0039209	Repressed by TOR	0	0.58805	0.0362786	8.01543	0.00175498	1591	1752	1373	1468	1355	2555	1921	2057	296.099	212.481	227.402	204.441	210.806	326.081	268.233	371.723
FBgn0002723	Methoprene-tolerant	0	0.58357	0.0446717	6.33324	0.00244778	517	529	375	478	459	709	673	633	96.218	64.157	62.109	66.569	71.41	90.486	93.972	114.39
FBgn0035903	uncharacterized protein	0	0.582895	0.0340346	5.83518	0.00146022	301	464	305	311	302	541	519	381	56.019	56.274	50.515	43.311	46.984	69.045	72.469	68.851
FBgn0262483	RIM-binding protein	0	0.580461	0.0359567	5.56991	0.00169444	208	389	234	266	313	405	467	329	38.711	47.178	38.756	37.045	48.695	51.688	65.208	59.454
FBgn0266414	long non-coding RNA:CR45054	0	0.580409	0.0253076	6.84482	0.000848908	532	881	582	614	792	1236	929	763	99.01	106.847	96.393	85.509	123.217	157.744	129.718	137.883

## Sheet: Genes_downregulated under NR
Gene ID	GENENAME	NF	ST	FDR	AveExpr	P value	NF-1	NF-2	NF-3	NF-4	NF-5	ST-1	ST-2	ST-4	NF-1 CPM	NF-2 CPM	NF-3 CPM	NF-4 CPM	NF-5 CPM	ST-1 CPM	ST-2 CPM	ST-4 CPM
FBgn0250906	Phosphoglycerate kinase	0	-0.580934	0.0251178	6.31728	0.00083043	416	843	575	678	700	457	411	346	77.421	102.238	95.234	94.422	108.904	58.325	57.389	62.526
FBgn0022343	uncharacterized protein	0	-0.583716	0.0310049	6.89391	0.00120955	603	1159	941	1015	1073	782	641	425	112.223	140.563	155.852	141.354	166.934	99.803	89.504	76.802
FBgn0286786	hoi-polloi	0	-0.587393	0.0215194	6.82494	0.000647771	617	1158	950	927	897	655	608	463	114.829	140.441	157.343	129.099	139.552	83.594	84.896	83.669
FBgn0035630	uncharacterized protein	0	-0.587692	0.0231646	7.64008	0.000738448	1049	1969	1471	1856	1694	1364	1017	723	195.228	238.799	243.633	258.476	263.547	174.08	142.006	130.654
FBgn0027094	Alanyl-tRNA synthetase	0	-0.589933	0.0347713	5.69655	0.00154401	314	519	367	507	375	337	256	202	58.438	62.944	60.784	70.607	58.341	43.01	35.746	36.504
FBgn0038271	Ubiquinol-cytochrome c reductase core protein 1	0	-0.59273	0.0177885	6.98486	0.00044705	699	1396	858	1154	1020	707	656	553	130.09	169.306	142.106	160.712	158.688	90.231	91.599	99.933
FBgn0034430	Myb-interacting protein 40	0	-0.59577	0.0429872	5.2422	0.00231887	225	372	246	358	323	235	215	132	41.874	45.116	40.744	49.857	50.251	29.992	30.021	23.854
FBgn0266937	long non-coding RNA:CR45388	0	-0.595911	0.0201976	7.51567	0.000572363	1277	1879	1387	1544	1220	1056	950	764	237.661	227.884	229.721	215.025	189.803	134.772	132.65	138.063
FBgn0036667	kuduk	0	-0.59894	0.0478707	6.08662	0.00283902	304	729	485	693	587	345	402	285	56.577	88.413	80.328	96.511	91.323	44.031	56.132	51.503
FBgn0036314	Splicing factor 3a subunit 2	0	-0.59924	0.0284641	6.52102	0.00102962	441	942	737	841	775	542	499	357	82.074	114.245	122.065	117.122	120.572	69.173	69.676	64.514
FBgn0046214	vig2	0	-0.599271	0.0322552	8.28168	0.00131767	1607	2962	2346	3017	2664	2153	1752	994	299.076	359.229	388.555	420.163	414.456	274.776	244.635	179.627
FBgn0031776	Prefoldin 1	0	-0.600174	0.0324813	5.76252	0.00135664	312	471	404	486	496	321	245	254	58.066	57.122	66.912	67.683	77.166	40.968	34.21	45.901
FBgn0284442	Minichromosome maintenance 3	0	-0.603928	0.03855	6.97646	0.00194574	629	1204	1028	1168	1079	777	791	400	117.062	146.02	170.262	162.662	167.867	99.164	110.449	72.284
FBgn0040078	pontin	0	-0.60634	0.0424232	5.48748	0.00225275	263	454	312	395	370	224	206	247	48.947	55.061	51.675	55.01	57.563	28.588	28.764	44.636
FBgn0035473	maggie	0	-0.607816	0.0318354	6.08135	0.00128212	374	682	477	651	551	433	282	315	69.605	82.712	79.003	90.662	85.723	55.262	39.376	56.924
FBgn0029676	Hsc/Hsp70-interacting protein related	0	-0.608787	0.0361804	7.532	0.00174624	1074	1952	1333	1555	1544	1216	683	944	199.881	236.737	220.777	216.557	240.21	155.192	95.369	170.591
FBgn0040666	uncharacterized protein	0	-0.610226	0.0487968	5.4121	0.00290934	195	466	352	362	369	237	229	176	36.291	56.516	58.3	50.414	57.408	30.247	31.976	31.805
FBgn0002638	Regulator of chromosome condensation 1	0	-0.612288	0.0341099	7.33348	0.00147773	778	1603	1278	1518	1409	938	1024	534	144.792	194.411	211.668	211.404	219.207	119.712	142.983	96.5
FBgn0027081	Threonyl-tRNA synthetase	0	-0.612568	0.0127969	7.37798	0.000251632	963	1831	1181	1458	1303	932	816	744	179.223	222.062	195.602	203.048	202.716	118.946	113.94	134.449
FBgn0031822	PHD finger protein 5a	0	-0.613672	0.0296089	6.0866	0.00112235	353	584	530	652	633	372	383	269	65.696	70.827	87.781	90.801	98.48	47.476	53.479	48.611
FBgn0014857	Histone H3.3A	0	-0.61479	0.0173519	9.37884	0.000426955	3276	7015	4797	5638	6571	3594	3800	2650	609.692	850.773	794.5	785.176	1022.29	458.683	530.602	478.885
FBgn0025638	Regulator of cullins 1a	0	-0.615517	0.0141803	6.52493	0.000308657	518	939	638	831	800	505	500	378	96.404	113.881	105.668	115.729	124.461	64.45	69.816	68.309
FBgn0037001	NADH dehydrogenase (ubiquinone) 39 kDa subunit	0	-0.615976	0.0494445	7.06457	0.00296875	534	1405	1078	1291	1283	810	693	523	99.382	170.397	178.543	179.791	199.605	103.376	96.765	94.512
FBgn0032200	uncharacterized protein	0	-0.616048	0.0167902	7.16145	0.000404305	744	1391	1039	1341	1306	880	751	541	138.465	168.699	172.084	186.754	203.183	112.31	104.864	97.765
FBgn0262559	Malate dehydrogenase 2	0	-0.618939	0.0284577	5.71943	0.00102639	304	625	361	413	446	296	276	218	56.577	75.799	59.79	57.516	69.387	37.777	38.538	39.395
FBgn0035603	Prefoldin 4	0	-0.61986	0.0341794	5.77725	0.00150544	274	567	377	521	510	361	268	206	50.994	68.765	62.44	72.557	79.344	46.073	37.421	37.227
FBgn0033570	NADH dehydrogenase (ubiquinone) B14 subunit	0	-0.621022	0.0309396	5.91174	0.00120375	339	572	470	545	491	296	287	316	63.091	69.372	77.843	75.899	76.388	37.777	40.074	57.105
FBgn0031434	insensitive	0	-0.621915	0.0278852	5.92421	0.000991083	317	648	426	534	558	385	322	217	58.996	78.589	70.556	74.368	86.812	49.136	44.962	39.214
FBgn0029512	Activator of SUMO 1	0	-0.622646	0.0155134	7.20679	0.000344198	844	1519	1000	1257	1381	861	851	531	157.076	184.223	165.624	175.056	214.851	109.885	118.827	95.958
FBgn0029718	mitochondrial ribosomal protein L30	0	-0.622832	0.0475814	5.76661	0.00280922	266	555	356	644	441	337	263	221	49.505	67.31	58.962	89.687	68.609	43.01	36.723	39.937
FBgn0003462	Superoxide dismutase 1	0	-0.622908	0.0213523	6.73627	0.00063382	543	1072	794	1042	897	634	477	487	101.057	130.011	131.506	145.114	139.552	80.914	66.605	88.006
FBgn0031505	NADH dehydrogenase (ubiquinone) B14.5 B subunit	0	-0.624404	0.0228507	6.59191	0.000723245	472	903	745	915	908	569	510	373	87.843	109.515	123.39	127.428	141.263	72.618	71.212	67.405
FBgn0021967	NADH dehydrogenase (ubiquinone) PDSW subunit	0	-0.625658	0.0482463	6.65685	0.00286637	433	1126	860	869	911	654	553	341	80.585	136.56	142.437	121.021	141.73	83.467	77.217	61.623
FBgn0011327	Ubiquitin carboxy-terminal hydrolase L5	0	-0.625961	0.0135589	6.56279	0.000276595	521	922	709	870	805	550	463	400	96.963	111.819	117.428	121.161	125.239	70.194	64.65	72.284
FBgn0001989	NADH dehydrogenase (ubiquinone) B17 subunit	0	-0.62611	0.0275215	5.66176	0.000963686	291	467	344	512	433	262	256	235	54.158	56.637	56.975	71.304	67.365	33.438	35.746	42.467
FBgn0028425	Juvenile hormone Inducible-21	0	-0.626524	0.0340346	5.99148	0.00147089	471	688	378	594	455	341	370	244	87.657	83.44	62.606	82.723	70.787	43.52	51.664	44.094
FBgn0024352	Stress induced phosphoprotein 1	0	-0.627139	0.0135589	7.03221	0.000275407	721	1212	1024	1275	1069	774	657	530	134.184	146.99	169.599	177.563	166.311	98.782	91.738	95.777
FBgn0261119	Pre-RNA processing factor 19	0	-0.628714	0.0380208	5.68265	0.00190496	270	425	393	574	436	291	261	214	50.249	51.544	65.09	79.938	67.831	37.139	36.444	38.672
FBgn0286784	TER94	0	-0.629153	0.0151687	7.52891	0.000334956	1051	2048	1309	1645	1480	1150	1029	637	195.6	248.38	216.802	229.091	230.253	146.768	143.681	115.113
FBgn0032030	WD repeat domain 82	0	-0.630048	0.0448221	4.7541	0.00247679	176	262	208	239	200	164	136	103	32.755	31.775	34.45	33.284	31.115	20.93	18.99	18.613
FBgn0000318	clot	0	-0.630789	0.0340346	6.17611	0.00146796	348	709	547	736	627	442	308	335	64.766	85.987	90.596	102.499	97.546	56.41	43.007	60.538
FBgn0033485	Ribosomal protein LP0-like	0	-0.631631	0.0434524	6.51098	0.00235767	477	1020	708	740	798	706	439	289	88.774	123.705	117.262	103.056	124.15	90.103	61.298	52.226
FBgn0024432	Dynein light chain 90F	0	-0.63173	0.0349647	6.35238	0.00157987	397	810	623	774	755	556	438	265	73.885	98.236	103.184	107.791	117.46	70.959	61.159	47.888
FBgn0020235	ATP synthase, gamma subunit	0	-0.632502	0.0295095	6.7906	0.00110164	645	1075	806	1124	836	514	532	599	120.04	130.375	133.493	156.534	130.062	65.599	74.284	108.246
FBgn0004363	porin	0	-0.633302	0.0167902	10.4965	0.000402959	8132	14806	11298	13771	10726	7604	6255	7606	1513.43	1795.66	1871.22	1917.82	1668.71	970.458	873.399	1374.49
FBgn0260944	RNA-binding protein 1	0	-0.633836	0.0201976	6.11717	0.000581428	462	672	493	695	484	389	349	293	85.982	81.5	81.653	96.789	75.299	49.646	48.732	52.948
FBgn0003360	stress-sensitive B	0	-0.636224	0.0105991	9.64773	0.000182781	4253	7737	6100	7191	7406	5218	3688	3192	791.52	938.337	1010.31	1001.46	1152.2	665.946	514.963	576.83
FBgn0028685	Regulatory particle triple-A ATPase 4	0	-0.637903	0.0463945	6.18625	0.00264791	309	702	549	756	723	372	415	299	57.508	85.138	90.928	105.284	112.482	47.476	57.947	54.033
FBgn0083124	U snoRNA host gene 4	0	-0.638037	0.0353566	5.30926	0.00163956	241	366	305	335	354	278	178	146	44.852	44.388	50.515	46.654	55.074	35.48	24.855	26.384
FBgn0034877	levy	0	-0.641371	0.015154	6.84143	0.000333036	669	1204	885	968	923	615	519	561	124.507	146.02	146.577	134.809	143.597	78.489	72.469	101.379
FBgn0002069	Aspartyl-tRNA synthetase	0	-0.641632	0.0227543	6.38694	0.000717801	531	912	592	734	636	595	391	294	98.824	110.607	98.05	102.221	98.947	75.937	54.596	53.129
FBgn0038924	uncharacterized protein	0	-0.642207	0.0361795	5.26416	0.00172592	191	408	282	346	354	215	223	139	35.547	49.482	46.706	48.186	55.074	27.439	31.138	25.119
FBgn0030501	BthD selenoprotein	0	-0.643833	0.0176652	6.75387	0.000442095	606	987	906	1002	871	622	476	501	112.782	119.703	150.056	139.544	135.507	79.383	66.465	90.536
FBgn0014028	Succinate dehydrogenase, subunit B (iron-sulfur)	0	-0.648301	0.0353505	5.92087	0.00163557	324	692	494	545	443	331	387	201	60.299	83.925	81.818	75.899	68.92	42.244	54.038	36.323
FBgn0250753	krasavietz	0	-0.648641	0.007866	8.5618	0.000100061	2185	4155	2926	3138	3020	2231	1814	1562	406.647	503.915	484.617	437.014	469.841	284.731	253.293	282.271
FBgn0284436	Chaperonin containing TCP1 subunit 8	0	-0.649115	0.0201976	9.00041	0.000581929	2486	5679	4335	5141	3650	2769	2492	2287	462.666	688.744	717.981	715.962	567.854	353.393	347.963	413.286
FBgn0039163	uncharacterized protein	0	-0.649357	0.0361804	6.2192	0.00174457	357	787	538	714	699	461	449	231	66.441	95.447	89.106	99.435	108.748	58.835	62.695	41.744
FBgn0023174	Proteasome beta2 subunit	0	-0.649722	0.0176652	6.3756	0.000440897	472	854	605	732	714	456	359	412	87.843	103.572	100.203	101.942	111.082	58.197	50.128	74.453
FBgn0262732	multiprotein bridging factor 1	0	-0.650704	0.0317884	6.588	0.00127321	517	1039	757	970	687	696	437	339	96.218	126.009	125.378	135.087	106.881	88.827	61.019	61.261
FBgn0010590	Proteasome beta1 subunit	0	-0.651847	0.0298628	6.9264	0.00113673	617	1000	1035	1212	1119	596	592	598	114.829	121.279	171.421	168.789	174.09	76.064	82.662	108.065
FBgn0037891	uncharacterized protein	0	-0.652832	0.0341794	6.40148	0.00149771	491	918	597	707	736	530	306	437	91.379	111.334	98.878	98.46	114.504	67.641	42.727	78.971
FBgn0003676	Chaperonin containing TCP1 subunit 1	0	-0.653157	0.0213523	8.42637	0.00063765	1583	4199	2793	3099	2742	1940	1651	1486	294.61	509.251	462.589	431.582	426.591	247.592	230.533	268.537
FBgn0030786	mitochondrial ribosomal protein L22	0	-0.653695	0.0489658	5.85747	0.00292456	235	676	474	542	521	333	308	222	43.736	81.985	78.506	75.482	81.055	42.499	43.007	40.118
FBgn0031263	Translocator protein	0	-0.654877	0.0168316	5.85639	0.000410613	324	537	448	572	479	325	289	240	60.299	65.127	74.2	79.66	74.521	41.478	40.354	43.371
FBgn0261458	capulet	0	-0.655041	0.0355051	6.80319	0.00165765	537	1149	821	972	1168	770	595	350	99.94	139.35	135.978	135.366	181.713	98.271	83.081	63.249
FBgn0266268	Ferrochelatase	0	-0.65931	0.0311479	6.35909	0.0012184	368	995	645	740	703	492	431	301	68.488	120.673	106.828	103.056	109.37	62.791	60.181	54.394
FBgn0028691	Regulatory particle non-ATPase 9	0	-0.660544	0.0178371	6.22731	0.000452023	378	818	511	730	673	432	369	305	70.349	99.206	84.634	101.663	104.703	55.134	51.524	55.117
FBgn0036537	uncharacterized protein	0	-0.660816	0.0287036	6.3799	0.00104432	442	731	774	750	714	560	402	292	82.26	88.655	128.193	104.449	111.082	71.47	56.132	52.768
FBgn0032390	dim gamma-tubulin 2	0	-0.665286	0.0464025	5.24153	0.00267005	208	426	300	301	329	274	189	116	38.711	51.665	49.687	41.919	51.185	34.969	26.39	20.962
FBgn0035692	Splicing factor 3b subunit 6	0	-0.6654	0.022467	6.78479	0.0006922	627	1021	782	983	1111	795	490	391	116.69	123.826	129.518	136.898	172.845	101.462	68.42	70.658
FBgn0028833	Dak1	0	-0.668342	0.0290825	5.96816	0.00106116	316	593	525	610	541	375	364	202	58.81	71.919	86.953	84.952	84.167	47.859	50.826	36.504
FBgn0017566	NADH dehydrogenase (ubiquinone) 75 kDa subunit	0	-0.67017	0.0169539	5.93907	0.000415379	394	646	380	534	566	386	291	232	73.327	78.346	62.937	74.368	88.056	49.263	40.633	41.925
FBgn0020369	Regulatory particle triple-A ATPase 6	0	-0.671641	0.0380208	6.57455	0.00190704	435	975	738	964	859	414	472	512	80.957	118.247	122.231	134.251	133.64	52.837	65.906	92.524
FBgn0250843	Proteasome alpha6 subunit	0	-0.671765	0.0137756	6.56613	0.000285362	488	882	716	914	909	539	467	384	90.821	106.968	118.587	127.288	141.419	68.79	65.208	69.393
FBgn0027088	Glycyl-tRNA synthetase	0	-0.672742	0.0251383	5.54891	0.000837819	289	559	357	405	324	273	240	176	53.785	67.795	59.128	56.402	50.407	34.842	33.512	31.805
FBgn0033571	Rpb5	0	-0.673789	0.0380937	6.40006	0.0019147	379	954	717	821	680	441	545	283	70.535	115.7	118.753	114.337	105.792	56.283	76.099	51.141
FBgn0022288	lethal (2) 09851	0	-0.67402	0.0325299	5.70051	0.00136482	263	520	437	576	368	277	266	217	48.947	63.065	72.378	80.217	57.252	35.352	37.142	39.214
FBgn0002031	lethal (2) 37Cc	0	-0.674457	0.0127365	7.14488	0.000249106	873	1394	1130	1353	1029	857	597	627	162.473	169.063	187.155	188.426	160.088	109.374	83.36	113.306
FBgn0035120	wee Augmin	0	-0.677165	0.0441275	5.08466	0.00240358	176	319	238	329	347	186	210	111	32.755	38.688	39.419	45.818	53.985	23.738	29.323	20.059
FBgn0027580	Pyruvate carboxylase	0	-0.677361	0.0401491	5.20387	0.00205178	168	372	265	389	347	190	190	159	31.266	45.116	43.89	54.174	53.985	24.249	26.53	28.733
FBgn0032698	uncharacterized protein	0	-0.678376	0.04643	4.80638	0.00268218	166	254	245	214	268	172	147	94	30.894	30.805	40.578	29.803	41.694	21.951	20.526	16.987
FBgn0032725	Nedd8	0	-0.678978	0.00898444	6.66303	0.000136987	568	1006	801	904	872	511	520	442	105.71	122.007	132.665	125.896	135.663	65.216	72.609	79.874
FBgn0010339	upstream of RpIII128	0	-0.679237	0.0296089	6.13801	0.00111342	317	774	548	661	661	458	339	252	58.996	93.87	90.762	92.054	102.836	58.452	47.335	45.539
FBgn0284253	Leucyl-tRNA synthetase	0	-0.679415	0.0239863	5.65785	0.000776843	300	596	355	415	426	341	240	174	55.833	72.282	58.797	57.795	66.276	43.52	33.512	31.444
FBgn0032509	uncharacterized protein	0	-0.680638	0.0201976	6.75576	0.000581892	511	1042	886	1148	924	580	606	403	95.101	126.373	146.743	159.876	143.753	74.022	84.617	72.827
FBgn0031066	Cytochrome c oxidase subunit 6B	0	-0.680802	0.0253848	7.65848	0.000867404	940	2186	1465	1733	2181	966	984	981	174.942	265.116	242.64	241.346	339.312	123.285	137.398	177.278
FBgn0038196	uncharacterized protein	0	-0.681556	0.0295095	7.26585	0.00110091	912	1502	1232	1643	1056	913	577	779	169.731	182.161	204.049	228.812	164.289	116.521	80.568	140.774
FBgn0039868	uncharacterized protein	0	-0.689186	0.0296089	5.14401	0.00111621	195	355	255	357	304	216	195	114	36.291	43.054	42.234	49.718	47.295	27.567	27.228	20.601
FBgn0037728	p23	0	-0.690669	0.00650206	9.49652	6.97382e-05	3870	7436	5632	6831	6141	4522	3593	2570	720.24	901.832	932.796	951.319	955.395	577.119	501.698	464.428
FBgn0001197	Histone H2A variant	0	-0.692635	0.00679851	9.72316	7.86368e-05	5171	7447	6301	8190	7544	5351	4370	2846	962.367	903.166	1043.6	1140.58	1173.67	682.92	610.192	514.304
FBgn0003885	alpha-Tubulin at 84D	0	-0.694145	0.0278415	6.66413	0.000980748	474	1167	666	887	1126	584	455	436	88.215	141.533	110.306	123.528	175.179	74.533	63.533	78.79
FBgn0000339	cornichon	0	-0.695385	0.0455222	4.52058	0.00256856	131	221	152	211	235	142	103	90	24.38	26.803	25.175	29.385	36.56	18.123	14.382	16.264
FBgn0039776	prolyl-4-hydroxylase-alpha EFB	0	-0.695696	0.0368574	4.75904	0.00181768	145	277	238	243	211	134	134	123	26.986	33.594	39.419	33.841	32.827	17.102	18.711	22.227
FBgn0261394	Proteasome alpha3 subunit	0	-0.696916	0.00991181	7.08999	0.000161319	706	1360	1044	1365	1188	786	607	584	131.393	164.94	172.912	190.097	184.825	100.313	84.757	105.535
FBgn0038473	Nucleostemin 1	0	-0.700061	0.0163619	5.83742	0.000377879	346	642	428	458	491	375	249	217	64.394	77.861	70.887	63.783	76.388	47.859	34.768	39.214
FBgn0032961	uncharacterized protein	0	-0.70081	0.0101569	6.82811	0.000174089	666	1133	836	1129	934	663	649	370	123.948	137.409	138.462	157.23	145.308	84.615	90.621	66.863
FBgn0016119	ATP synthase, coupling factor 6	0	-0.703576	0.0181197	6.9215	0.000471003	749	1227	888	1149	969	635	467	660	139.395	148.81	147.074	160.016	150.754	81.042	65.208	119.269
FBgn0037573	uncharacterized protein	0	-0.704013	0.00898321	6.34889	0.000136023	462	777	632	768	727	478	425	288	85.982	94.234	104.675	106.956	113.104	61.005	59.344	52.045
FBgn0026324	TBP-associated factor 10b	0	-0.704359	0.0158047	5.62412	0.000355648	285	498	348	459	442	256	218	237	53.041	60.397	57.637	63.923	68.765	32.672	30.44	42.829
FBgn0010551	Prohibitin 2	0	-0.707362	0.00868545	6.46746	0.000117246	557	910	663	792	721	569	396	331	103.662	110.364	109.809	110.298	112.171	72.618	55.294	59.815
FBgn0024188	separation anxiety	0	-0.707745	0.0448221	5.25447	0.00248171	179	407	288	345	398	245	213	113	33.313	49.361	47.7	48.046	61.919	31.268	29.742	20.42
FBgn0261270	Selenophosphate synthetase 1	0	-0.716015	0.00555696	6.76036	5.3756e-05	642	1047	781	1030	987	611	540	413	119.482	126.979	129.353	143.443	153.554	77.979	75.401	74.634
FBgn0035675	uncharacterized protein	0	-0.716396	0.0464025	5.43811	0.00267388	295	383	364	352	372	270	141	230	54.902	46.45	60.287	49.021	57.874	34.459	19.688	41.564
FBgn0034248	uncharacterized protein	0	-0.717783	0.0341794	4.81008	0.00148873	159	259	221	279	235	137	123	143	29.591	31.411	36.603	38.855	36.56	17.485	17.175	25.842
FBgn0039252	uncharacterized protein	0	-0.718237	0.0355402	5.27582	0.00166677	202	383	342	386	310	276	178	123	37.594	46.45	56.643	53.756	48.229	35.224	24.855	22.227
FBgn0026418	Hsc70Cb	0	-0.718403	0.0048924	8.61581	3.54969e-05	2372	4201	3142	3566	2975	2129	1802	1685	441.45	509.494	520.391	496.619	462.84	271.713	251.617	304.498
FBgn0039218	Rpb10	0	-0.71938	0.0213523	6.06871	0.00063312	335	609	554	693	627	429	336	221	62.346	73.859	91.756	96.511	97.546	54.751	46.916	39.937
FBgn0015031	cyclope	0	-0.720681	0.00903212	7.36274	0.000139004	898	1626	1347	1521	1439	814	731	803	167.125	197.2	223.096	211.822	223.875	103.887	102.071	145.111
FBgn0028342	ATP synthase, delta subunit	0	-0.720957	0.00816372	7.4141	0.000106446	908	1592	1390	1592	1613	825	873	736	168.987	193.076	230.218	221.71	250.945	105.29	121.899	133.003
FBgn0002778	minidiscs	0	-0.720987	0.0125241	7.64514	0.000242475	1342	2384	1183	1566	1938	946	1020	889	249.758	289.13	195.933	218.089	301.507	120.733	142.425	160.652
FBgn0002174	uncharacterized protein	0	-0.722296	0.0251383	5.20946	0.000837942	203	454	275	322	299	174	215	145	37.78	55.061	45.547	44.843	46.517	22.207	30.021	26.203
FBgn0036316	uncharacterized protein	0	-0.723592	0.0109235	5.81149	0.00019297	386	551	399	499	481	348	283	187	71.838	66.825	66.084	69.493	74.832	44.413	39.516	33.793
FBgn0037102	CR6-interacting factor	0	-0.723665	0.012917	5.4189	0.000256711	282	428	328	337	384	231	199	180	52.483	51.907	54.325	46.932	59.741	29.481	27.787	32.528
FBgn0032242	uncharacterized protein	0	-0.724596	0.0324813	5.07809	0.00135936	218	367	188	364	289	207	165	118	40.572	44.509	31.137	50.692	44.962	26.418	23.039	21.324
FBgn0011726	twinstar	0	-0.730544	0.00555696	9.49611	5.21731e-05	3577	7620	5567	7264	6462	3854	3530	2923	665.71	924.147	922.03	1011.62	1005.34	491.866	492.901	528.219
FBgn0028688	Regulatory particle non-ATPase 7	0	-0.7333	0.0178791	5.70364	0.000460013	252	508	422	521	496	299	264	187	46.899	61.61	69.893	72.557	77.166	38.16	36.863	33.793
FBgn0030329	pretaporter	0	-0.733431	0.0307064	4.79336	0.00118176	152	258	222	283	235	126	146	123	28.289	31.29	36.769	39.412	36.56	16.081	20.386	22.227
FBgn0039697	uncharacterized protein	0	-0.735828	0.0468135	6.06067	0.00273072	284	812	495	574	741	375	417	197	52.855	98.479	81.984	79.938	115.282	47.859	58.227	35.6
FBgn0032453	uncharacterized protein	0	-0.735996	0.0141803	6.23395	0.000308357	369	848	570	781	629	451	327	303	68.674	102.845	94.406	108.766	97.858	57.559	45.66	54.755
FBgn0053774	uncharacterized protein	0	-0.74021	0.0195061	5.51442	0.000527136	253	444	321	430	460	233	191	227	47.085	53.848	53.165	59.884	71.565	29.737	26.67	41.021
FBgn0024556	mitochondrial translation elongation factor Tu 1	0	-0.7409	0.00885726	5.95657	0.000122962	404	717	460	516	494	365	281	241	75.188	86.957	76.187	71.861	76.855	46.583	39.237	43.551
FBgn0011704	Ribonucleoside diphosphate reductase small subunit	0	-0.742182	0.0234353	7.26417	0.000751606	747	1792	1262	1359	1387	934	935	428	139.023	217.332	209.018	189.261	215.785	119.201	130.556	77.344
FBgn0039635	Pyruvate dehydrogenase E1 beta subunit	0	-0.74408	0.0139103	5.66547	0.000292598	293	541	360	507	434	299	281	158	54.53	65.612	59.625	70.607	67.52	38.16	39.237	28.552
FBgn0035087	uncharacterized protein	0	-0.745737	0.0362786	4.72804	0.00176624	126	309	231	244	218	151	137	92	23.45	37.475	38.259	33.981	33.916	19.271	19.13	16.625
FBgn0003660	Synaptobrevin	0	-0.746665	0.0405609	5.19228	0.00209415	175	386	328	376	295	223	213	103	32.569	46.814	54.325	52.364	45.895	28.46	29.742	18.613
FBgn0260008	Ubiquinol-cytochrome c reductase 11 kDa subunit	0	-0.747919	0.0124329	6.26649	0.000237331	435	641	631	703	806	384	368	333	80.957	77.74	104.509	97.903	125.395	49.008	51.385	60.177
FBgn0031381	Niemann-Pick type C-2a	0	-0.74806	0.0235757	7.41511	0.000758587	953	1691	1258	1688	1588	1111	1047	435	177.361	205.083	208.355	235.079	247.055	141.791	146.195	78.609
FBgn0033961	NADH dehydrogenase (ubiquinone) B15 subunit	0	-0.749044	0.0253848	6.26763	0.0008587	314	858	641	786	733	403	369	319	58.438	104.058	106.165	109.462	114.038	51.433	51.524	57.647
FBgn0262954	Rpb12	0	-0.749543	0.0359567	6.73042	0.00169764	583	1020	907	938	1012	810	571	260	108.501	123.705	150.221	130.631	157.443	103.376	79.73	46.985
FBgn0004132	boca	0	-0.751703	0.00893674	6.13143	0.000128742	463	645	601	587	605	436	314	254	86.168	78.225	99.54	81.749	94.124	55.644	43.844	45.901
FBgn0023477	Transaldolase	0	-0.751726	0.0135589	6.22392	0.00027389	369	786	686	626	698	401	392	271	68.674	95.325	113.618	87.18	108.592	51.178	54.736	48.973
FBgn0022338	deoxyribonucleoside kinase	0	-0.755179	0.0292352	5.10067	0.00107288	174	297	276	399	309	188	162	135	32.383	36.02	45.712	55.567	48.073	23.993	22.62	24.396
FBgn0010100	Mitochondrial aconitase 1	0	-0.756166	0.0291799	6.30662	0.00106778	344	876	699	796	693	537	312	301	64.021	106.241	115.771	110.855	107.814	68.534	43.565	54.394
FBgn0031049	Sec61 gamma subunit	0	-0.758104	0.0108184	6.63371	0.000188839	516	1065	810	1069	763	615	437	369	96.032	129.162	134.156	148.874	118.705	78.489	61.019	66.682
FBgn0001091	Glyceraldehyde 3 phosphate dehydrogenase 1	0	-0.761428	0.00734818	8.14563	8.88581e-05	1455	3053	2332	2890	2297	1337	1619	1063	270.788	370.265	386.236	402.476	357.359	170.634	226.064	192.096
FBgn0005655	Proliferating cell nuclear antigen	0	-0.762255	0.0253848	8.80352	0.000868546	1947	5357	3775	4336	3957	2741	2623	1252	362.353	649.693	625.232	603.853	615.616	349.819	366.255	226.25
FBgn0026380	Proteasome beta3 subunit	0	-0.76345	0.00555696	6.71126	5.12571e-05	588	1096	853	928	932	492	532	445	109.432	132.922	141.277	129.238	144.997	62.791	74.284	80.416
FBgn0004066	Proteasome alpha4 subunit	0	-0.764969	0.0117622	6.25112	0.00021026	402	779	577	752	702	359	331	380	74.816	94.476	95.565	104.727	109.215	45.817	46.218	68.67
FBgn0032444	Chaperonin containing TCP1 subunit 4	0	-0.765622	0.0167902	7.26748	0.000402766	731	1815	1530	1370	1188	854	820	524	136.045	220.122	253.405	190.793	184.825	108.992	114.498	94.693
FBgn0037873	Succinate dehydrogenase, subunit C	0	-0.768113	0.007866	6.35855	9.82355e-05	434	805	719	788	717	477	385	300	80.771	97.63	119.084	109.741	111.548	60.877	53.758	54.213
FBgn0029174	FK506-binding protein 59kD	0	-0.770079	0.00555696	7.10053	5.33374e-05	863	1203	1088	1416	1168	838	611	502	160.612	145.899	180.199	197.199	181.713	106.95	85.315	90.717
FBgn0036538	uncharacterized protein	0	-0.771018	0.0178791	6.84518	0.000460608	567	1189	1002	1110	1035	749	620	323	105.524	144.201	165.956	154.584	161.022	95.591	86.572	58.37
FBgn0037624	uncharacterized protein	0	-0.772646	0.0181197	6.75198	0.000474426	515	1191	914	1011	992	707	565	309	95.846	144.444	151.381	140.797	154.332	90.231	78.892	55.84
FBgn0267849	Syntaxin 7	0	-0.772657	0.043184	4.60167	0.00233856	144	278	228	202	174	156	91	99	26.8	33.716	37.762	28.132	27.07	19.909	12.707	17.89
FBgn0086254	Aldo-keto reductase 1B	0	-0.777391	0.0334457	6.95135	0.00142083	558	1391	1026	1188	1187	589	896	354	103.849	168.699	169.93	165.447	184.669	75.171	125.11	63.972
FBgn0011703	Ribonucleoside diphosphate reductase large subunit	0	-0.778293	0.00963481	6.65914	0.000152982	534	1197	889	841	856	618	494	332	99.382	145.171	147.24	117.122	133.173	78.872	68.978	59.996
FBgn0032511	NADH dehydrogenase (ubiquinone) B22 subunit	0	-0.77938	0.00885726	5.92833	0.000125561	333	660	416	627	561	358	263	237	61.974	80.044	68.9	87.319	87.278	45.69	36.723	42.829
FBgn0037607	uncharacterized protein	0	-0.782459	0.0201976	7.44053	0.000573746	862	1875	1578	1683	1443	1113	992	463	160.426	227.398	261.355	234.383	224.497	142.046	138.515	83.669
FBgn0010228	HMG protein Z	0	-0.784174	0.0184521	9.19012	0.000492832	3768	4104	4727	6229	5845	3914	2170	2296	701.257	497.73	782.906	867.482	909.344	499.523	303.002	414.913
FBgn0001233	Heat shock protein 83	0	-0.787637	0.00555696	9.73164	5.17384e-05	4947	9036	7007	7948	6977	5047	3109	3837	920.679	1095.88	1160.53	1106.88	1085.46	644.122	434.116	693.389
FBgn0039802	dj-1beta	0	-0.790898	0.00572307	6.99157	5.65687e-05	723	1172	1016	1204	1263	590	718	473	134.556	142.139	168.274	167.675	196.493	75.299	100.256	85.476
FBgn0017567	NADH dehydrogenase (ubiquinone) 23 kDa subunit	0	-0.791965	0.0167902	5.43242	0.000402803	242	434	346	444	373	282	217	124	45.038	52.635	57.306	61.834	58.03	35.99	30.3	22.408
FBgn0014189	Helicase at 25E	0	-0.792996	0.00772865	7.62723	9.42716e-05	1075	1828	1734	1827	1922	1229	988	614	200.067	221.698	287.192	254.437	299.018	156.851	137.957	110.957
FBgn0250746	Proteasome beta7 subunit	0	-0.796506	0.00555696	5.7463	5.04524e-05	354	496	400	498	503	278	258	207	65.882	60.154	66.25	69.354	78.255	35.48	36.025	37.407
FBgn0001149	Glutathione S transferase D1	0	-0.800118	0.00903212	7.63656	0.000139613	1028	2350	1638	2192	1430	1025	1098	673	191.32	285.006	271.293	305.269	222.474	130.815	153.316	121.619
FBgn0030733	Ubiquinol-cytochrome c reductase 14 kDa subunit	0	-0.801662	0.0122255	6.55432	0.000227584	459	963	703	998	925	426	415	457	85.424	116.792	116.434	138.987	143.908	54.368	57.947	82.585
FBgn0266582	NADH dehydrogenase (ubiquinone) 30 kDa subunit	0	-0.801843	0.00898321	6.17323	0.000135686	388	649	657	769	608	352	348	295	72.21	78.71	108.815	107.095	94.59	44.924	48.592	53.31
FBgn0032849	mitochondrial ribosomal protein S18B	0	-0.801938	0.0352115	4.63719	0.00160692	124	243	241	239	222	147	131	74	23.077	29.471	39.915	33.284	34.538	18.761	18.292	13.373
FBgn0040529	Cytochrome c oxidase subunit 7A	0	-0.803446	0.00634953	7.03547	6.68595e-05	655	1455	1134	1135	1263	748	593	487	121.901	176.461	187.818	158.066	196.493	95.463	82.802	88.006
FBgn0002787	Regulatory particle non-ATPase 8	0	-0.806105	0.0139805	5.34747	0.000298428	220	363	349	443	359	224	175	164	40.944	44.024	57.803	61.694	55.852	28.588	24.436	29.637
FBgn0033209	uncharacterized protein	0	-0.809388	0.0455857	4.26249	0.00257888	87	193	151	215	183	103	81	82	16.191	23.407	25.009	29.942	28.47	13.145	11.31	14.818
FBgn0010217	ATP synthase, beta subunit	0	-0.811028	0.00290244	8.03089	1.17488e-05	1659	2483	2048	2688	2184	1483	1294	881	308.754	301.136	339.198	374.344	339.779	189.267	180.684	159.207
FBgn0034245	Ubiquinol-cytochrome c reductase 6.4 kDa subunit	0	-0.814715	0.00416875	6.88141	2.71336e-05	659	1238	934	1172	1025	545	553	516	122.646	150.144	154.693	163.219	159.466	69.555	77.217	93.247
FBgn0039558	BCAS2	0	-0.815532	0.0295095	4.99648	0.0011038	163	331	256	304	327	192	185	83	30.336	40.143	42.4	42.337	50.873	24.504	25.832	14.999
FBgn0031145	Nuclear transport factor-2	0	-0.817208	0.00503178	8.04524	3.96828e-05	1461	2527	1989	2633	2697	1402	1051	1180	271.905	306.473	329.427	366.685	419.59	178.93	146.753	213.239
FBgn0000579	Enolase	0	-0.820084	0.0141803	7.41886	0.000304414	875	1814	1490	1586	1601	792	1169	505	162.845	220	246.78	220.874	249.078	101.079	163.23	91.259
FBgn0013954	FK506-binding protein 12kD	0	-0.823608	0.00286258	9.42405	1.03016e-05	3822	6854	5540	6908	6245	3435	2943	3001	711.307	831.248	917.558	962.043	971.575	438.391	410.937	542.314
FBgn0036008	uncharacterized protein	0	-0.824019	0.0184521	6.94308	0.000492641	964	1170	868	1194	982	675	389	665	179.409	141.897	143.762	166.282	152.776	86.147	54.317	120.173
FBgn0039112	Succinate dehydrogenase, subunit D	0	-0.824623	0.00991181	5.47009	0.000162633	256	415	318	465	438	232	180	196	47.644	50.331	52.669	64.758	68.142	29.609	25.134	35.419
FBgn0011361	NADH dehydrogenase (ubiquinone) acyl carrier protein	0	-0.824971	0.00520659	6.24936	4.33727e-05	406	774	587	773	733	403	385	263	75.56	93.87	97.221	107.652	114.038	51.433	53.758	47.527
FBgn0052187	uncharacterized protein	0	-0.826758	0.0353505	4.5632	0.00163312	129	322	197	198	189	142	123	68	24.008	39.052	32.628	27.574	29.404	18.123	17.175	12.288
FBgn0026261	bonsai	0	-0.827281	0.0167902	5.45462	0.000398519	198	503	402	432	379	233	199	170	36.849	61.003	66.581	60.162	58.963	29.737	27.787	30.721
FBgn0004432	Cyclophilin 1	0	-0.828961	0.0020153	9.9136	5.78869e-06	5129	10322	7528	9529	9071	5160	4464	3615	954.551	1251.84	1246.82	1327.06	1411.23	658.544	623.318	653.271
FBgn0000426	Small ribonucleoprotein particle protein SmF	0	-0.835156	0.0067789	8.02005	7.76972e-05	1235	2576	2301	2716	2460	1407	1054	1087	229.844	312.415	381.101	378.244	382.718	179.568	147.172	196.433
FBgn0029094	anti-silencing factor 1	0	-0.836583	0.00867527	5.97747	0.000115853	320	752	437	617	636	352	309	210	59.555	91.202	72.378	85.927	98.947	44.924	43.146	37.949
FBgn0031830	Cytochrome c oxidase subunit 5B	0	-0.83764	0.007866	7.63294	9.97998e-05	1014	1883	1673	2305	1736	895	873	922	188.714	228.369	277.089	321.006	270.081	114.224	121.899	166.616
FBgn0004926	eukaryotic translation initiation factor 2 subunit beta	0	-0.838629	0.00290244	8.83625	1.20357e-05	2877	5062	3790	4501	3354	2346	1909	1954	535.434	613.915	627.716	626.832	521.803	299.408	266.558	353.11
FBgn0035423	eukaryotic translation initiation factor 1	0	-0.842657	0.007866	7.33522	9.93651e-05	817	1724	1293	1677	1519	1020	804	464	152.051	209.085	214.152	233.547	236.321	130.177	112.264	83.85
FBgn0033608	uncharacterized protein	0	-0.844094	0.0163619	4.61551	0.000378509	141	253	166	251	244	127	109	97	26.241	30.684	27.494	34.956	37.961	16.208	15.22	17.529
FBgn0039233	uncharacterized protein	0	-0.846803	0.0482844	4.73903	0.00287371	125	287	213	338	227	185	133	67	23.264	34.807	35.278	47.072	35.316	23.611	18.571	12.108
FBgn0086134	Proteasome alpha2 subunit	0	-0.847222	0.00634953	6.77153	6.66104e-05	577	1100	993	1056	995	679	509	338	107.385	133.407	164.465	147.064	154.799	86.657	71.073	61.08
FBgn0029079	icln	0	-0.848947	0.00507403	5.76106	4.10831e-05	316	575	420	471	553	301	252	188	58.81	69.736	69.562	65.594	86.034	38.415	35.187	33.974
FBgn0261791	Small nuclear ribonucleoprotein G	0	-0.849045	0.0322552	6.88053	0.00132616	725	1044	893	1121	1242	452	421	791	134.929	126.615	147.902	156.116	193.226	57.686	58.785	142.943
FBgn0035194	Partner of Sld Five 1	0	-0.849833	0.0411942	4.48333	0.00214851	153	195	194	263	163	135	120	58	28.475	23.649	32.131	36.627	25.359	17.229	16.756	10.481
FBgn0250838	reduction of Rh1	0	-0.852058	0.00358441	7.32992	2.20045e-05	882	1580	1267	1629	1587	835	650	692	164.148	191.621	209.846	226.863	246.9	106.567	90.761	125.052
FBgn0016120	ATP synthase, subunit D	0	-0.858542	0.00332215	7.71963	1.74666e-05	1114	2298	1836	1879	2015	1087	880	875	207.325	278.7	304.086	261.679	313.487	138.728	122.876	158.122
FBgn0036641	survival motor neuron	0	-0.865052	0.013569	5.45501	0.000279656	268	431	404	373	416	284	217	116	49.877	52.271	66.912	51.946	64.72	36.245	30.3	20.962
FBgn0032198	eukaryotic translation elongation factor 1 delta	0	-0.868979	0.00358441	7.13201	2.22377e-05	742	1569	1280	1285	1233	804	600	502	138.093	190.287	211.999	178.956	191.826	102.61	83.779	90.717
FBgn0036928	Translocase of outer membrane 20	0	-0.871448	0.04227	6.97326	0.00223579	530	1569	1206	1265	1091	830	758	272	98.638	190.287	199.743	176.17	169.734	105.929	105.841	49.153
FBgn0040237	NA	0	-0.873321	0.016577	4.64223	0.000388715	175	223	216	267	189	123	120	90	32.569	27.045	35.775	37.184	29.404	15.698	16.756	16.264
FBgn0035600	Cytochrome c1	0	-0.874152	0.0020153	7.55799	5.03e-06	1062	2130	1580	1780	1634	979	864	691	197.647	258.325	261.686	247.892	254.212	124.945	120.642	124.871
FBgn0016691	ATP synthase, oligomycin sensitivity conferring protein	0	-0.875765	0.00538112	7.21924	4.72188e-05	693	1697	1200	1508	1510	821	656	536	128.973	205.811	198.749	210.012	234.92	104.78	91.599	96.861
FBgn0262116	Ribonuclease kappa	0	-0.877826	0.0427707	6.18394	0.00227611	293	821	526	830	856	368	495	181	54.53	99.57	87.118	115.59	133.173	46.966	69.118	32.709
FBgn0026879	uncharacterized protein	0	-0.878302	0.016192	7.41023	0.000369469	732	1933	1251	1558	2255	866	697	713	136.231	234.433	207.196	216.975	350.825	110.523	97.324	128.847
FBgn0034645	NADH dehydrogenase (ubiquinone) B12 subunit	0	-0.87842	0.0048924	5.82546	3.5404e-05	304	652	480	506	529	281	254	223	56.577	79.074	79.5	70.468	82.3	35.863	35.467	40.299
FBgn0033907	mitochondrial ribosomal protein S16	0	-0.879647	0.0159941	4.9343	0.000361592	161	362	242	325	257	197	126	98	29.963	43.903	40.081	45.261	39.983	25.142	17.594	17.71
FBgn0261437	COP9 signalosome subunit 8	0	-0.880874	0.0175139	4.92527	0.000432783	159	296	231	377	275	177	122	112	29.591	35.899	38.259	52.503	42.784	22.59	17.035	20.24
FBgn0036728	Ubiquinol-cytochrome c reductase ubiquinone-binding protein	0	-0.883419	0.00520659	6.84929	4.37989e-05	550	1210	1071	1183	1067	584	541	419	102.36	146.748	177.384	164.751	166	74.533	75.541	75.718
FBgn0030007	Phenylalanyl-tRNA synthetase, alpha-subunit	0	-0.885507	0.0365443	4.83771	0.00178687	158	335	264	240	266	186	168	60	29.405	40.629	43.725	33.424	41.383	23.738	23.458	10.843
FBgn0037376	Histone acetyltransferase 1	0	-0.890159	0.0241648	5.17401	0.000790249	213	357	298	372	339	284	152	88	39.641	43.297	49.356	51.807	52.74	36.245	21.224	15.903
FBgn0051869	uncharacterized protein	0	-0.891193	0.0178791	4.94277	0.000457456	228	280	241	225	357	139	162	108	42.433	33.958	39.915	31.335	55.541	17.74	22.62	19.517
FBgn0031148	Cystathionine beta-synthase	0	-0.892385	0.0347713	4.6963	0.00155035	135	226	220	261	287	143	81	131	25.125	27.409	36.437	36.348	44.65	18.25	11.31	23.673
FBgn0036918	Prefoldin 6	0	-0.892483	0.0067789	5.86247	7.63216e-05	317	652	430	558	597	351	211	227	58.996	79.074	71.218	77.71	92.879	44.796	29.462	41.021
FBgn0036290	uncharacterized protein	0	-0.894004	0.0124329	6.84549	0.000239245	555	1342	1191	1169	877	721	534	333	103.29	162.757	197.258	162.801	136.441	92.017	74.564	60.177
FBgn0027496	Coat Protein (coatomer) epsilon	0	-0.895631	0.030021	4.69875	0.00114591	141	248	265	245	244	164	135	63	26.241	30.077	43.89	34.12	37.961	20.93	18.85	11.385
FBgn0025700	uncharacterized protein	0	-0.900095	0.00685789	5.51123	8.1487e-05	269	464	362	442	438	247	159	206	50.063	56.274	59.956	61.555	68.142	31.523	22.202	37.227
FBgn0016697	Proteasome alpha5 subunit	0	-0.900504	0.00555696	6.76665	5.02585e-05	560	1037	877	1307	1034	573	430	444	104.221	125.767	145.252	182.019	160.866	73.129	60.042	80.236
FBgn0265177	uncharacterized protein	0	-0.901442	0.00898321	5.25809	0.000134352	213	389	312	385	368	225	134	157	39.641	47.178	51.675	53.617	57.252	28.716	18.711	28.372
FBgn0086447	lethal (2) 37Cg	0	-0.902721	0.0184456	5.00473	0.000488779	195	295	311	299	292	217	106	118	36.291	35.777	51.509	41.64	45.428	27.695	14.801	21.324
FBgn0083123	U snoRNA host gene 5	0	-0.916368	0.0067789	5.64689	7.35353e-05	288	596	440	493	387	281	182	204	53.599	72.282	72.875	68.658	60.208	35.863	25.413	36.865
FBgn0085468	NADH dehydrogenase (ubiquinone) MWFE subunit	0	-0.92148	0.00991181	5.25733	0.000164676	199	411	291	411	375	193	137	178	37.036	49.846	48.197	57.238	58.341	24.632	19.13	32.167
FBgn0025712	uncharacterized protein	0	-0.922342	0.00306586	6.21982	1.44539e-05	530	738	644	578	740	402	319	262	98.638	89.504	106.662	80.495	115.127	51.305	44.543	47.346
FBgn0051549	uncharacterized protein	0	-0.925187	0.00898321	5.39129	0.000131667	214	462	389	469	337	238	182	138	39.827	56.031	64.428	65.315	52.429	30.375	25.413	24.938
FBgn0083167	Neb-cGP	0	-0.927788	0.0131593	5.85001	0.000263317	250	566	513	677	608	317	265	185	46.527	68.644	84.965	94.282	94.59	40.457	37.003	33.432
FBgn0014877	Roe1	0	-0.92858	0.0295095	4.73988	0.00109093	116	344	197	255	309	120	152	86	21.589	41.72	32.628	35.513	48.073	15.315	21.224	15.541
FBgn0050009	long non-coding RNA:CR30009	0	-0.928643	0.0131593	5.30591	0.000264294	255	342	307	491	356	249	183	106	47.458	41.477	50.847	68.379	55.385	31.779	25.553	19.155
FBgn0040931	uncharacterized protein	0	-0.930236	0.0352115	4.88476	0.00160663	115	311	239	316	378	133	154	104	21.402	37.718	39.584	44.008	58.808	16.974	21.503	18.794
FBgn0010786	lethal (3) 02640	0	-0.933992	0.036057	4.6705	0.00170996	118	303	279	263	197	164	118	66	21.961	36.748	46.209	36.627	30.649	20.93	16.477	11.927
FBgn0015299	Single stranded-binding protein c31A	0	-0.938567	0.00358441	6.83025	2.21142e-05	564	1184	1011	1062	1263	570	519	400	104.965	143.595	167.446	147.899	196.493	72.746	72.469	72.284
FBgn0086443	Asparaginyl-tRNA synthetase	0	-0.941048	0.00889386	4.70988	0.000127189	206	259	177	249	245	126	105	108	38.338	31.411	29.315	34.677	38.116	16.081	14.661	19.517
FBgn0031459	histidine triad nucleotide binding protein 1	0	-0.944384	0.00358441	6.91304	2.05582e-05	602	1380	948	1269	1219	704	492	402	112.037	167.365	157.012	176.727	189.648	89.848	68.699	72.646
FBgn0033357	Translocase of outer membrane 7	0	-0.945727	0.00977021	7.41495	0.000156159	709	2372	1603	1571	1639	881	835	538	131.951	287.674	265.496	218.785	254.99	112.437	116.593	97.223
FBgn0011787	mitochondrial ribosomal protein L12	0	-0.953205	0.021004	4.84999	0.000611787	128	368	267	258	297	173	125	86	23.822	44.631	44.222	35.93	46.206	22.079	17.454	15.541
FBgn0039464	uncharacterized protein	0	-0.960351	0.00358441	6.04849	2.15623e-05	472	706	570	668	498	404	278	197	87.843	85.623	94.406	93.029	77.477	51.56	38.818	35.6
FBgn0010621	Chaperonin containing TCP1 subunit 5	0	-0.961125	0.00507403	7.92813	4.0823e-05	1287	2738	2153	2429	2293	1604	1107	631	239.522	332.062	356.589	338.275	356.737	204.71	154.573	114.029
FBgn0083968	uncharacterized protein	0	-0.962087	0.00885726	5.2211	0.000123644	178	410	328	388	367	157	168	157	33.127	49.724	54.325	54.035	57.097	20.037	23.458	28.372
FBgn0010612	ATP synthase, subunit G	0	-0.963717	0.0020153	7.36435	5.9336e-06	869	1757	1294	1770	1706	886	678	579	161.728	213.088	214.318	246.499	265.413	113.076	94.671	104.632
FBgn0030263	uncharacterized protein	0	-0.964196	0.00333421	6.08465	1.85818e-05	351	761	567	655	708	363	266	252	65.324	92.293	93.909	91.219	110.148	46.328	37.142	45.539
FBgn0051673	uncharacterized protein	0	-0.96522	0.0448221	3.83365	0.00247318	77	153	158	119	133	69	83	37	14.33	18.556	26.169	16.573	20.692	8.806	11.589	6.686
FBgn0039869	uncharacterized protein	0	-0.973372	0.0361804	4.95035	0.00174557	135	316	293	379	307	188	176	65	25.125	38.324	48.528	52.781	47.762	23.993	24.575	11.746
FBgn0036007	pathetic	0	-0.98005	0.00503178	8.23088	3.90525e-05	2204	3126	2065	2993	2874	1360	963	1584	410.183	379.119	342.014	416.82	447.127	173.57	134.466	286.247
FBgn0015245	Heat shock protein 60A	0	-0.980956	0.00611256	7.05353	6.10613e-05	670	1805	1098	1317	1198	825	622	344	124.693	218.909	181.855	183.412	186.381	105.29	86.851	62.165
FBgn0002719	Malic enzyme	0	-0.981013	0.0160497	6.24902	0.000364536	357	946	637	854	696	299	535	208	66.441	114.73	105.503	118.932	108.281	38.16	74.703	37.588
FBgn0032833	Cytochrome c oxidase subunit 4	0	-0.987172	0.00199203	7.58515	4.60827e-06	1036	2149	1524	2009	1940	1082	727	679	192.808	260.629	252.411	279.783	301.818	138.09	101.513	122.703
FBgn0040773	Cytochrome c oxidase subunit 7C	0	-0.993075	0.00167313	6.54489	3.34275e-06	532	1094	777	844	950	489	404	307	99.01	132.679	128.69	117.54	147.798	62.408	56.411	55.478
FBgn0024196	roadblock	0	-0.99384	0.00538112	5.98492	4.75304e-05	382	702	529	642	582	447	229	181	71.093	85.138	87.615	89.408	90.545	57.048	31.976	32.709
FBgn0028693	Regulatory particle non-ATPase 12	0	-0.995008	0.00286258	6.11287	1.11373e-05	412	639	615	789	638	377	278	234	76.677	77.497	101.859	109.88	99.258	48.115	38.818	42.286
FBgn0031660	mitochondrial ribosomal protein L28	0	-0.997589	0.0052808	5.60649	4.49785e-05	311	572	324	525	473	314	195	137	57.88	69.372	53.662	73.114	73.588	40.074	27.228	24.757
FBgn0250868	uncharacterized protein	0	-0.999678	0.00898321	4.97095	0.000132381	160	341	257	364	299	176	109	120	29.777	41.356	42.565	50.692	46.517	22.462	15.22	21.685
FBgn0036334	uncharacterized protein	0	-1.00392	0.00221632	8.38224	6.75851e-06	1680	3981	3318	3214	3005	1775	1411	1095	312.662	482.812	549.541	447.598	467.507	226.534	197.021	197.879
FBgn0037913	fatty acid binding protein	0	-1.00704	0.00169314	9.911	3.56076e-06	5751	9259	7966	10838	9345	4662	3367	4193	1070.31	1122.92	1319.36	1509.36	1453.86	594.986	470.141	757.722
FBgn0033480	mitochondrial ribosomal protein L42	0	-1.01173	0.011686	5.07501	0.000207668	162	431	276	411	276	169	122	139	30.15	52.271	45.712	57.238	42.939	21.569	17.035	25.119
FBgn0014869	Phosphoglyceromutase 78	0	-1.01233	0.00333421	7.37358	1.80111e-05	771	1683	1595	1824	1736	789	732	577	143.49	204.113	264.171	254.019	270.081	100.696	102.211	104.27
FBgn0040793	uncharacterized protein	0	-1.01856	0.00306586	6.20942	1.45228e-05	365	844	702	708	760	368	308	259	67.93	102.36	116.268	98.6	118.238	46.966	43.007	46.804
FBgn0052446	Antioxidant 1 copper chaperone	0	-1.02631	0.0430268	3.68146	0.00232553	60	140	117	132	144	71	67	30	11.167	16.979	19.378	18.383	22.403	9.061	9.355	5.421
FBgn0085257	uncharacterized protein	0	-1.04784	0.0224387	4.32384	0.000686609	126	203	166	211	210	146	85	41	23.45	24.62	27.494	29.385	32.671	18.633	11.869	7.409
FBgn0036997	uncharacterized protein	0	-1.05224	0.0354751	5.32359	0.00165158	155	695	349	519	281	212	151	142	28.847	84.289	57.803	72.279	43.717	27.056	21.084	25.661
FBgn0037890	uncharacterized protein	0	-1.05852	0.0135687	4.03915	0.000278223	102	155	150	188	145	72	66	64	18.983	18.798	24.844	26.182	22.559	9.189	9.216	11.566
FBgn0259936	U snoRNA host gene 3	0	-1.06028	0.0319441	3.67317	0.00129322	98	111	109	135	125	77	57	29	18.239	13.462	18.053	18.801	19.447	9.827	7.959	5.241
FBgn0025373	Farnesyl pyrophosphate synthase	0	-1.06784	0.0267229	3.93134	0.000927293	91	146	102	173	185	69	50	72	16.936	17.707	16.894	24.093	28.782	8.806	6.982	13.011
FBgn0031307	Major Facilitator Superfamily Transporter 3	0	-1.08196	0.00538112	5.25868	4.67561e-05	185	449	354	422	379	183	187	108	34.43	54.454	58.631	58.77	58.963	23.355	26.111	19.517
FBgn0031851	Apoptosis antagonizing transcription factor	0	-1.08399	0.0204705	3.7043	0.000591945	102	166	96	104	124	63	46	50	18.983	20.132	15.9	14.484	19.291	8.04	6.423	9.036
FBgn0001220	Heat shock protein cognate 5	0	-1.08459	0.0020153	6.18584	5.44428e-06	410	884	618	776	684	414	309	197	76.305	107.211	102.356	108.07	106.414	52.837	43.146	35.6
FBgn0030122	aladin	0	-1.09489	0.0429715	4.47964	0.00230021	84	257	240	237	264	161	74	59	15.633	31.169	39.75	33.006	41.072	20.548	10.333	10.662
FBgn0022224	ubiquitin like	0	-1.09601	0.00286258	5.29126	1.07875e-05	256	455	281	395	422	211	174	104	47.644	55.182	46.54	55.01	65.653	26.929	24.296	18.794
FBgn0030571	uncharacterized protein	0	-1.10247	0.0162625	4.47103	0.000372789	114	239	199	248	221	113	60	108	21.216	28.986	32.959	34.538	34.382	14.422	8.378	19.517
FBgn0011227	oxen	0	-1.11124	0.00316468	6.50644	1.57621e-05	426	975	868	1094	936	482	343	291	79.282	118.247	143.762	152.356	145.62	61.515	47.894	52.587
FBgn0267153	long non-coding RNA:CR45593	0	-1.11825	0.0464025	3.85137	0.00266281	110	216	112	181	76	62	66	46	20.472	26.196	18.55	25.207	11.824	7.913	9.216	8.313
FBgn0263911	Cytochrome c oxidase subunit 8	0	-1.13201	0.00132716	7.04356	2.09331e-06	702	1366	1207	1474	1426	627	475	483	130.648	165.667	199.908	205.277	221.852	80.021	66.325	87.283
FBgn0031497	Seryl-tRNA synthetase	0	-1.13387	0.00143126	6.47687	2.68355e-06	632	1005	746	921	792	539	279	290	117.621	121.886	123.556	128.263	123.217	68.79	38.957	52.406
FBgn0001227	Heat shock gene 67Ba	0	-1.18006	0.0278852	5.16215	0.000987681	273	445	193	381	390	126	89	260	50.808	53.969	31.965	53.06	60.675	16.081	12.427	46.985
FBgn0038742	Arc42	0	-1.19698	0.0410511	3.22902	0.00212681	78	98	104	103	59	39	39	29	14.516	11.885	17.225	14.344	9.179	4.977	5.446	5.241
FBgn0069923	uncharacterized protein	0	-1.20951	0.00868545	7.18816	0.000117815	635	1546	1312	1646	2129	888	622	313	118.179	187.498	217.299	229.23	331.222	113.331	86.851	56.563
FBgn0000150	abnormal wing discs	0	-1.21788	0.000355141	10.2385	1.8383e-07	6473	14171	11620	13046	12662	5867	4319	3896	1204.68	1718.65	1924.55	1816.85	1969.91	748.774	603.071	704.051
FBgn0052230	NADH dehydrogenase (ubiquinone) MLRQ subunit	0	-1.22572	0.00132716	6.72822	1.8507e-06	546	1216	992	1184	1187	554	366	324	101.615	147.475	164.299	164.89	184.669	70.704	51.105	58.55
FBgn0001258	Lactate dehydrogenase	0	-1.2425	0.00625247	6.63359	6.31164e-05	571	1452	751	1341	824	384	648	210	106.268	176.097	124.384	186.754	128.195	49.008	90.482	37.949
FBgn0259704	Nop2/Sun-like domain containing protein 5	0	-1.25925	0.0445589	3.76109	0.00243176	67	120	187	188	118	84	38	39	12.469	14.554	30.972	26.182	18.358	10.72	5.306	7.048
FBgn0283450	Glyoxalase 1	0	-1.25948	0.00132716	5.68453	1.95932e-06	294	747	452	573	449	222	191	171	54.716	90.596	74.862	79.799	69.854	28.333	26.67	30.902
FBgn0036764	uncharacterized protein	0	-1.26041	0.0164227	4.10118	0.000381642	109	253	146	128	215	87	82	35	20.286	30.684	24.181	17.826	33.449	11.103	11.45	6.325
FBgn0001224	Heat shock protein 23	0	-1.31287	0.00132716	7.47074	1.77285e-06	882	2233	1497	1913	2410	742	793	468	164.148	270.816	247.94	266.414	374.939	94.698	110.728	84.573
FBgn0038678	mitochondrial ribosomal protein L55	0	-1.31368	0.00885726	4.33047	0.000124455	110	285	197	216	191	129	53	57	20.472	34.565	32.628	30.081	29.715	16.464	7.401	10.301
FBgn0034553	uncharacterized protein	0	-1.34134	0.0201976	3.6666	0.000572613	68	193	133	143	107	81	39	29	12.655	23.407	22.028	19.915	16.647	10.338	5.446	5.241
FBgn0284248	Cytochrome c proximal	0	-1.35317	0.00630355	6.41174	6.43092e-05	637	594	798	1209	1035	540	299	172	118.551	72.04	132.168	168.371	161.022	68.917	41.75	31.082
FBgn0023521	uncharacterized protein	0	-1.39091	0.0494675	3.05724	0.00298054	80	87	65	78	92	48	12	43	14.889	10.551	10.766	10.863	14.313	6.126	1.676	7.771
FBgn0014391	stunted	0	-1.40563	0.00143126	7.00104	2.57361e-06	678	1386	1175	1560	1761	717	397	320	126.182	168.093	194.608	217.253	273.97	91.507	55.434	57.828
FBgn0259219	uncharacterized protein	0	-1.41242	0.0197738	4.87747	0.000541599	299	456	296	341	147	182	82	69	55.646	55.303	49.025	47.489	22.87	23.228	11.45	12.469
FBgn0270926	Asparagine synthetase	0	-1.4695	0.0184082	2.96177	0.000485853	65	75	86	81	77	25	26	28	12.097	9.096	14.244	11.28	11.979	3.191	3.63	5.06
FBgn0265191	Glycogenin	0	-1.48803	0.0168316	3.18203	0.000409799	65	125	104	73	89	27	29	38	12.097	15.16	17.225	10.166	13.846	3.446	4.049	6.867
FBgn0040602	uncharacterized protein	0	-1.55818	0.00132716	5.56072	1.88407e-06	303	606	644	496	429	231	128	125	56.391	73.495	106.662	69.075	66.742	29.481	17.873	22.589
FBgn0051950	Sabbat	0	-1.60163	0.0318588	2.959	0.00128641	45	90	71	111	97	54	12	23	8.375	10.915	11.759	15.458	15.091	6.892	1.676	4.156
FBgn0040751	uncharacterized protein	0	-1.61233	0.04643	2.6883	0.00268523	46	65	51	93	88	47	9	19	8.561	7.883	8.447	12.952	13.691	5.998	1.257	3.434
FBgn0036121	uncharacterized protein	0	-1.64489	0.0107559	3.05309	0.000186617	61	118	90	86	86	46	21	17	11.353	14.311	14.906	11.977	13.38	5.871	2.932	3.072
FBgn0054015	uncharacterized protein	0	-1.70205	0.0108724	3.18339	0.000190925	55	152	74	120	92	25	24	40	10.236	18.434	12.256	16.712	14.313	3.191	3.351	7.228
FBgn0001257	Ecdysone-inducible gene L2	0	-1.74027	0.000355141	6.84062	1.8672e-07	1139	1838	702	1178	1525	413	293	355	211.978	222.911	116.268	164.054	237.254	52.709	40.912	64.152
FBgn0262945	long non-coding RNA:CR43264	0	-1.7614	0.00372393	3.25189	2.34948e-05	74	131	87	116	106	36	23	28	13.772	15.888	14.409	16.155	16.491	4.594	3.212	5.06
FBgn0037167	uncharacterized protein	0	-1.76513	0.02379	2.43715	0.000767983	35	68	43	85	65	16	13	21	6.514	8.247	7.122	11.838	10.112	2.042	1.815	3.795
FBgn0001225	Heat shock protein 26	0	-1.80094	3.33145e-05	7.53957	3.5031e-09	1121	2881	1861	2282	2379	726	580	399	208.628	349.405	308.227	317.803	370.116	92.656	80.987	72.104
FBgn0034335	Glutathione S transferase E1	0	-1.8695	0.0222984	2.87326	0.000679207	81	79	88	93	76	40	29	6	15.075	9.581	14.575	12.952	11.824	5.105	4.049	1.084
FBgn0038020	Glutathione S transferase D9	0	-2.22993	0.000355141	4.69685	1.71822e-07	211	401	338	308	366	103	76	30	39.269	48.633	55.981	42.894	56.941	13.145	10.612	5.421
FBgn0031623	TBP-associated factor 30kD subunit alpha-2	0	-2.36265	0.0201976	1.65276	0.000565031	31	53	37	48	30	7	9	5	5.769	6.428	6.128	6.685	4.667	0.893	1.257	0.904
FBgn0063492	Glutathione S transferase E8	0	-2.66354	0.0249654	1.47438	0.00082168	20	54	45	35	42	14	3	3	3.722	6.549	7.453	4.874	6.534	1.787	0.419	0.542
FBgn0041719	small nuclear RNA U4 at 25F	0	-2.80384	0.00306586	4.06211	1.48296e-05	127	286	139	379	331	50	14	49	23.636	34.686	23.022	52.781	51.496	6.381	1.955	8.855
FBgn0263316	Multidrug resistance protein 4	0	-3.04238	0.0455222	0.996657	0.0025705	23	43	22	39	23	9	0	9	4.28	5.215	3.644	5.431	3.578	1.149	0	1.626
FBgn0040718	uncharacterized protein	0	-3.10472	0.0253848	4.11703	0.000866583	61	344	261	367	640	72	21	15	11.353	41.72	43.228	51.11	99.569	9.189	2.932	2.711
FBgn0063494	Glutathione S transferase E6	0	-3.29818	0.0020153	3.6729	5.85403e-06	181	274	217	252	157	56	24	4	33.686	33.23	35.94	35.095	24.426	7.147	3.351	0.723
FBgn0036677	uncharacterized protein	0	-3.37448	0.0429872	1.416	0.00231756	29	62	23	86	37	16	0	8	5.397	7.519	3.809	11.977	5.756	2.042	0	1.446
FBgn0264462	long non-coding RNA:CR43870	0	-3.89011	0.0420654	-1.23144	0.00221972	11	6	8	9	5	0	0	0	2.047	0.728	1.325	1.253	0.778	0	0	0
FBgn0267319	long non-coding RNA:CR45755	0	-4.03213	0.0317884	-0.00709065	0.00125571	8	25	21	29	19	5	0	0	1.489	3.032	3.478	4.039	2.956	0.638	0	0
FBgn0063493	Glutathione S transferase E7	0	-4.17857	0.0317884	-0.114549	0.00126978	14	31	11	27	12	0	0	4	2.606	3.76	1.822	3.76	1.867	0	0	0.723
FBgn0035512	Cuticular protein 64Ac	0	-4.31755	0.000305877	4.91585	6.43275e-08	524	1139	337	706	625	43	13	50	97.521	138.137	55.815	98.321	97.235	5.488	1.815	9.036
FBgn0040832	uncharacterized protein	0	-4.84732	0.0420654	-0.717371	0.00222049	2	16	27	40	12	0	0	0	0.372	1.94	4.472	5.571	1.867	0	0	0
