# Supplementary material for: The blood–brain barrier regulates brain tumor growth through the SLC36 amino acid transporter Pathetic in Drosophila
Source: PLoS Biol. 2025 Nov 18;23(11):e3003496. doi: 10.1371/journal.pbio.3003496 (PMC12626262; doi:10.1371/journal.pbio.3003496)
Supplement: S3 Data — (XLSX) [file pbio.3003496.s013.xlsx]

## Sheet: Fig 1
Fig 1H: Green and Fig 1I: Magenta								Fig 1L: Green							Fig 1R: Green						Fig 1Y: Green
	Wildtype	Fed						elavQF>QprosRi_Fed_120hALH							elavG4>bratRi_Fed_120hALH						HACK_Qrasv12scribRi_Fed_120ALH
	Dpn volume	Dpn+ Ph3	Dpn+Ph3/Dpn	Glial number	Normalised Dpn voxel FC	PH3%		Image number	Dpn voxel	EdU voxel	EdU+Dpn+/Dpn+	Dpn voxel normalised to the average			Image number	Glial number	Normalised glial number	Dpn voxels	Normalised Dpn voxels (to average)		Image number	Tumour size RFP voxels	Normalised to average
	109430	4849.39	0.044315	464	0.870903	4.4315		0_1	2.28981e+06	938312	40.9777	0.779367			1_1	1460	1.23748	2.65152e+06	1.29895		1	3.53728e+07	1.26493
	119296	5104.09	0.042785	505	0.949416	4.2785		0_2	2.60911e+06	1.07577e+06	41.2315	0.888042			1_2	1110	0.940827	1.85756e+06	0.91		2	3.35269e+07	1.19892
	150344	4106.72	0.027316	504	1.19651	2.7316		1_1	3.09306e+06	1.18978e+06	38.4662	1.05276			2_1	1161	0.984055	2222012	1.08854		3	1.74515e+07	0.624067
	147034	5616.01	0.038195	576	1.17017	3.8195		1_2	3.71027e+06	1.35446e+06	36.5058	1.26284			2_2	1174	0.995073	2.15311e+06	1.05478		4	2.37139e+07	0.848008
	81809.2	4671.6	0.057104	415	0.65108	5.7104		2_1	3.11686e+06	845526	27.1275	1.06086			3_1	1017	0.862001	1.85991e+06	0.91115		5	2.6671e+07	0.953755
	81336.4	4595.95	0.056505	375	0.647317	5.6505		2_2	3.25584e+06	760967	23.3724	1.10817			3_2	1228	1.04084	2.10459e+06	1.03102		0	3.10492e+07	1.11032
	139311	6327.16	0.045418	541	1.10871	4.5418		3_1	2.53155e+06	782187	30.8975	0.861645			4_1	1073	0.909467	1.94056e+06	0.95066
	134127	7406.48	0.05522	528	1.06746	5.522		3_2	2.47394e+06	688227	27.8191	0.842037			4_2	1051	0.89082	1.72102e+06	0.843107		Average	2.79642e+07
	126543	5986.71	0.04731	487	1.0071	4.731		4_1	3.45485e+06	956542	27.6869	1.1759			5_1	1055	0.89421	1.72769e+06	0.846379
	143478	6502.42	0.04532	391	1.14187	4.532		4_2	3.65005e+06	885968	24.2728	1.24234			5_2	1157	0.980664	1.93425e+06	0.947567		HACK_Qrasv12scribRi_NR_72-120hALH (NR for 48hrs)
	122612	7493.48	0.061116	521	0.975807	6.1116		5_1	2.6252e+06	1.39905e+06	53.2929	0.893521			6_1	1131	0.958627	1.94109e+06	0.95092		Image number	Tumour size RFP voxels	Normalised to Fed average
	109507	7047.12	0.064353	418	0.871515	6.4353		5_2	3.0005e+06	1.6099e+06	53.6542	1.02126			6_2	1151	0.975579	2.05103e+06	1.00478		1	20272760	0.724954
	139342	6794.95	0.048764	441	1.10896	4.8764		6_1	2.85371e+06	1.55087e+06	54.3458	0.971297			7_1	1279	1.08407	2.23132e+06	1.0931		2	3.13331e+07	1.12047
	119438	3607.41	0.030203	526	0.95055	3.0203		6_2	2.46785e+06	1.39664e+06	56.5936	0.839964			7_2	1243	1.05356	2.2804e+06	1.11714		3	1.65275e+07	0.591024
	140591	6236.37	0.044358	396	1.11889	4.4358									8_1	1371	1.16205	2.12229e+06	1.03969		4	2.16207e+07	0.773155
	146226	5639.97	0.03857	291	1.16374	3.857		Average	2.93804e+06		38.3031				8_2	1216	1.03067	1.86208e+06	0.912214		5	2.0712e+07	0.740661
Average	125651														Average	1179.81		2.04128e+06			0	2.81774e+07	1.00762
	Wildtype	NR (for 24hrs)						elavQF>QprosRi_NR_72-120hALH (for 48 hrs)
	Dpn volume	Dpn+ Ph3	Dpn+Ph3/Dpn	Glial number	Normalised Dpn voxel FC	PH3%		Image number	Dpn voxel	EdU voxel	EdU+Dpn+/Dpn+	Dpn voxel normalised to the average of Fed Dpn voxel			elavG4>bratRi_NR_72-120hALH (NR for 48hrs)
	116765	4424.47	0.037892	372	0.929276	3.7892		0_1	1.73163e+06	759901	43.8835	0.589383			Image number	Glial number	Normalised glial number	Dpn voxels	Normalised Dpn voxels (to fed average)
	126123	4568.21	0.03622	406	1.00375	3.622		0_2	1.51728e+06	591379	38.9764	0.516424			9_1	531	0.450072	765098	0.374813
	117767	2985.79	0.025353	294	0.937253	2.5353		1_1	1.46509e+06	252245	17.217	0.498663			9_2	559	0.473804	759932	0.372282
	146318	4753.56	0.032488	317	1.16447	3.2488		1_2	1.52236e+06	244747	16.0768	0.518154			10_1	679	0.575515	1.06089e+06	0.519721
	118489	4394.21	0.037086	383	0.942993	3.7086		2_1	1.86823e+06	720381	38.5595	0.635876			10_2	737	0.624676	1.06096e+06	0.519754
	116871	4087.81	0.034977	396	0.930119	3.4977		2_2	1.82021e+06	666829	36.6347	0.619532			11_1	761	0.645018	1.05189e+06	0.51531
	118855	7149.26	0.060151	441	0.945914	6.0151		3_1	1504495	238641	15.8618	0.512074			11_2	624	0.528898	930092	0.455642
	126536	9290.25	0.07342	372	1.00704	7.342		3_2	1.35049e+06	222710	16.491	0.459656			12_1	599	0.507708	812211	0.397894
	114784	4287.03	0.037349	601	0.913511	3.7349		4_1	1.47573e+06	116040	7.86323	0.502282			12_2	580	0.491604	760746	0.372681
	109060	4196.25	0.038477	595	0.867953	3.8477		4_2	1.56605e+06	96667.1	6.17266	0.533025			13_1	709	0.600943	907145	0.444401
	127316	8463.11	0.066473	348	1.01325	6.6473									13_2	679	0.575515	908589	0.445108
	133566	7438	0.055688	374	1.06299	5.5688									14_1	665	0.563649	994998	0.487439
	118621	6431.81	0.054222	343	0.944047	5.4222									14_2	688	0.583144	968287	0.474354
	124811	8087.36	0.064797	361	0.993308	6.4797									15_1	660	0.559411	843538	0.41324
								Fig 1O: Green							15_2	681	0.57721	962839	0.471684
	elavQF>QprosRi	Fed						inscG4,worG4>aPKCACT_72ALH_Fed_120ALH							16_1	714	0.605181	998689	0.489247
	Dpn volume	Dpn+ Ph3	(Dpn+Ph3)/Dpn	Glial number	Normalised Dpn voxel FC (normalised to w1118_fed)	PH3%		image number	Dpn+ voxels	Normalised Dpn voxels (to the average)					16_2	720	0.610266	960429	0.470504
	1.10177e+06	106515	0.0966759	880	8.76847	9.66759		0	1.76836e+06	0.761773					17_1	800	0.678074	1.27154e+06	0.622912
	1.1219e+06	114804	0.10233	718	8.92869	10.233		1	1.5588e+06	0.671497					17_2	767	0.650103	1.23507e+06	0.605047
	897589	55199.1	0.0614971	1131	7.14348	6.14971		2	2.28902e+06	0.98606					18_1	562	0.476347	906951	0.444306
	1.10656e+06	73886.2	0.0667709	914	8.8066	6.67709		3	2.36372e+06	1.01824					18_2	528	0.447529	925187	0.453239
	1.03322e+06	84954.8	0.0822231	948	8.22293	8.22231		4	2.07733e+06	0.89487
	953319	92622.6	0.097158	1033	7.58701	9.7158		5	2.35309e+06	1.01366
	890764	66648.8	0.074822	611	7.08917	7.4822		6	2.90396e+06	1.25096					Fig 1U: Green and Fig 1V: Magenta
	925026	71699.3	0.0775105	553	7.36184	7.75105		7	2.29825e+06	0.990038					UAS-myrGFP; wrapperG4, UAS-nRFP x UAS-htlACT_Fed_120ALH
	1.28408e+06	102656	0.079945	1290	10.2194	7.9945		8	1.71957e+06	0.740753					Image number	nRFP volume	Normalised to average	myrGFP volume	Normalised to average
	1.1007e+06	82162.9	0.0746458	960	8.75996	7.46458		9	2.70748e+06	1.16632					1	405164	0.924862	580418	0.561235
	948741	90322.5	0.0952025	1067	7.55057	9.52025		10	3.20797e+06	1.38193					2	290313	0.662692	585175	0.565835
	823764	80634.1	0.0978849	1018	6.55594	9.78849		11	2.66631e+06	1.14859					3	516775	1.17963	1.51802e+06	1.46785
								12	2.26406e+06	0.975309					4	497678	1.13604	1.00294e+06	0.969791
	elavQF>QprosRi	NR (for 24hrs)						Average	2.32138e+06						5	489271	1.11685	1.36439e+06	1.3193
	Dpn volume	Dpn+ Ph3	(Dpn+Ph3)/Dpn	Glial number	Normalised Dpn voxel FC (normalised to w1118_fed)	PH3%		inscG4,worG4>aPKCACT_NR72-120ALH (for 48 hrs)							6	459932	1.04988	949762	0.918373
	914659	51753.6	0.0565824	727	7.27933	5.65824		image number	Dpn+ voxels	Normalised Dpn voxels (to Fed average)					7	407431	0.930038	1.23855e+06	1.19761
	684344	35025.6	0.0511812	707	5.44637	5.11812		0	1.88613e+06	0.812502
	816867	61021.7	0.0747021	731	6.50106	7.47021		1	1.6605e+06	0.715306					Average	438081		1.03418e+06
	872318	60666.1	0.0695458	856	6.94236	6.95458		2	1.47397e+06	0.634953
	746046	60810.8	0.0815108	752	5.93742	8.15108		3_1	1.36975e+06	0.590058					UAS-myrGFP; wrapperG4, UAS-nRFP x UAS-htlACT_NR_ 72-120ALH (for 48hrs)
	804421	60741.5	0.0755096	489	6.402	7.55096		3_2	1.53902e+06	0.662977					Image number	nRFP volume	Normalised to Fed average	myrGFP volume	Normalised to fed average
	814826	59119.6	0.0725549	724	6.48481	7.25549		4_1	1.60484e+06	0.691331					8_1	173772	0.396666	134868	0.13041
	800330	64175.5	0.0801862	638	6.36944	8.01862		4_2	1.41909e+06	0.611311					8_2	179065	0.40875	197609	0.191078
	959048	64444.1	0.0671959	1009	7.6326	6.71959		5_1	1.79741e+06	0.774284					9_1	114334	0.260988	306226	0.296105
	927085	64544.2	0.0696206	1018	7.37822	6.96206		5_2	1.5883e+06	0.684205					9_2	140021	0.319623	318791	0.308256
	738329	35290.4	0.0477977	713	5.876	4.77977		6_1	1.51635e+06	0.653211					10_1	97265.3	0.222026	349237	0.337695
	779211	32996.5	0.042346	623	6.20137	4.2346		6_2	1.72943e+06	0.745001					10_2	114992	0.262491	250145	0.241878
								7_1	2.07295e+06	0.892983					11_1	98312.9	0.224417	281323	0.272025
								7_2	1.94775e+06	0.839048					11_2	103030	0.235186	259071	0.250509
															12_1	129998	0.296746	206722	0.19989
															12_2	110523	0.25229	207054	0.200211
															13_1	153697	0.350841	357841	0.346015
															13_2	125311	0.286046	230168	0.222561

## Sheet: Fig 2
Fig 2G: Blue (same experiment and dataset as Fig 1H-I)									Fig 2J_GMR85G01-G4>FUCCI (Control)									Fig 2K_GMR85G01-G4>FUCCI (elavQF>QprosRi)
	Wildtype	Fed							48ALH									48ALH										Fig 2U (green) and V (magenta)
	Dpn volume	Dpn+ Ph3	Dpn+Ph3/Dpn	Glial number	Normalised Dpn voxel FC	PH3%	Glial number normalsed to average		Image number	G1 phase number	G1 phase percentage	G2/M phase number	G2/M phase percentage	S phase number	S phase percentage	Total number		Image number	G1 phase number	G1 phase percentage	G2/M phase number	G2/M phase percentage	S phase number	S phase percentage	Total number			elavQF>QprosRi_GMR85G01-G4> mcherryRi_Fed _120hALH						elavQF>QprosRi_GMR85G01-G4> mcherryRi_NR_72-120hALH
	109430	4849.39	0.044315	464	0.870903	4.4315	1.0061		0_1	11	12.9412	43	50.5882	31	36.4706	85		0_1	8	10.5263	53	69.7368	15	19.7368	76			Image number	Glial number	normalised glial number	dpn voxels	normalised dpn voxels		Image number	Glial number	normalised glial number	dpn voxels	normalised dpn voxels
	119296	5104.09	0.042785	505	0.949416	4.2785	1.095		0_2	20	21.5054	35	37.6344	38	40.8602	93		0_2	8	11.2676	48	67.6056	15	21.1268	71			1_1	1051	0.887357	2.05214e+06	0.946611		7_1	265	0.223739	583721	0.269259
	150344	4106.72	0.027316	504	1.19651	2.7316	1.09283		1_1	24	22.0183	52	47.7064	33	30.2752	109		1_1	10	13.5135	43	58.1081	21	28.3784	74			1_2	1084	0.915218	1.86296e+06	0.859349		7_2	249	0.21023	528089	0.243597
	147034	5616.01	0.038195	576	1.17017	3.8195	1.24895		1_2	13	13.5417	37	38.5417	46	47.9167	96		1_2	10	15.873	24	38.0952	29	46.0317	63			2_1	1203	1.01569	2.37461e+06	1.09536		8_1	632	0.533596	1.244e+06	0.573832
	81809.2	4671.6	0.057104	415	0.65108	5.7104	0.899851		2_1	9	14.2857	29	46.0317	25	39.6825	63		2_1	2	5.40541	26	70.2703	9	24.3243	37			2_2	1239	1.04608	2.10749e+06	0.972142		8_2	728	0.614649	991246	0.457242
	81336.4	4595.95	0.056505	375	0.647317	5.6505	0.813118		2_2	12	16.4384	36	49.3151	25	34.2466	73		2_2	3	5.66038	41	77.3585	9	16.9811	53			3_1	1108	0.935482	2.23659e+06	1.03169		9_1	924	0.780131	1.03484e+06	0.47735
	139311	6327.16	0.045418	541	1.10871	4.5418	1.17306		3_1	11	11.4583	24	25	61	63.5417	96		3_1	6	9.23077	52	80	7	10.7692	65			3_2	1129	0.953212	1765391	0.81434		9_2	923	0.779287	1.01019e+06	0.465979
	134127	7406.48	0.05522	528	1.06746	5.522	1.14487		3_2	16	19.2771	37	44.5783	30	36.1446	83		3_2	5	7.8125	44	68.75	15	23.4375	64			4_1	1148	0.969254	2.64384e+06	1.21955		10_1	479	0.404418	558853	0.257788
	126543	5986.71	0.04731	487	1.0071	4.731	1.05597		4_1	13	13.1313	38	38.3838	48	48.4848	99												4_2	1245	1.05115	2.01281e+06	0.928471		10_2	397	0.335186	548943	0.253216
	143478	6502.42	0.04532	391	1.14187	4.532	0.847811		4_2	26	25.2427	42	40.7767	35	33.9806	103												5_1	1208	1.01991	2.00109e+06	0.923065		11_1	842	0.710898	889595	0.410352
	122612	7493.48	0.061116	521	0.975807	6.1116	1.12969																					5_2	1160	0.979385	2.19704e+06	1.01345		11_2	898	0.758179	966781	0.445957
	109507	7047.12	0.064353	418	0.871515	6.4353	0.906356		Mean	15.5	16.984	37.3	41.8556	37.2	41.1603	90		Mean	6.5	9.91119	41.375	66.2406	15	23.8482	62.875			6_1	1372	1.15838	2.26016e+06	1.04257		12_1	496	0.418772	626842	0.28915
	139342	6794.95	0.048764	441	1.10896	4.8764	0.956227		SEM	1.85742	1.49221	2.41316	2.39703	3.60802	3.10462			SEM	1.06904	1.29544	3.8727	4.64422	2.56348	3.67315				6_2	1266	1.06888	2.50044e+06	1.1534		12_2	479	0.404418	712188	0.328518
	119438	3607.41	0.030203	526	0.95055	3.0203	1.14053		N	10	10	10	10	10	10			N	8	8	8	8	8	8				Average	1184.42		2.16788e+06
	140591	6236.37	0.044358	396	1.11889	4.4358	0.858653
	146226	5639.97	0.03857	291	1.16374	3.857	0.63098																					elavQF>QprosRi_GMR85G01-G4> Cdk4CycD_Fed _120hALH						elavQF>QprosRi_GMR85G01-G4> Cdk4CycD_NR _72-120hALH
Average	125651			461.188					72ALH									72ALH										Image number	Glial number	normalised glial number (to mcCherryRi_Fed)	dpn voxels	normalised dpn voxels (to mCherry Fed)		Image number	Glial number	normalised glial number	dpn voxels	normalised dpn voxels
	Wildtype	NR (for 24hrs)							Image number	G1 phase number	G1 phase percentage	G2/M phase number	G2/M phase percentage	S phase number	S phase percentage	Total number		Image number	G1 phase number	G1 phase percentage	G2/M phase number	G2/M phase percentage	S phase number	S phase percentage	Total number			1	1603	1.35341	3.1278e+06	1.44279		13	1656	1.39816	3.08446e+06	1.4228
	Dpn volume	Dpn+ Ph3	Dpn+Ph3/Dpn	Glial number	Normalised Dpn voxel FC	PH3%	Glial number normalsed to fed average		0_1	129	51.8072	45	18.0723	75	30.1205	249		1_1	89	53.6145	21	12.6506	56	33.7349	166			2	1651	1.39394	2.60154e+06	1.20004		14	1654	1.39647	3.53757e+06	1.63181
	116765	4424.47	0.037892	372	0.929276	3.7892	0.806613		0_2	95	49.2228	36	18.6528	62	32.1244	193		1_2	72	43.6364	29	17.5758	64	38.7879	165			3	1959	1.65398	3654566	1.68578		15	1383	1.16766	2.03077e+06	0.936753
	126123	4568.21	0.03622	406	1.00375	3.622	0.880336		1_1	102	50.2463	34	16.7488	67	33.0049	203		2_1	31	26.2712	34	28.8136	53	44.9153	118			4	1733	1.46317	3.63393e+06	1.67626		16	1404	1.18539	2.41591e+06	1.11441
	117767	2985.79	0.025353	294	0.937253	2.5353	0.637485		1_2	105	50.4808	37	17.7885	66	31.7308	208		3_1	49	44.1441	17	15.3153	45	40.5405	111			5	1783	1.50538	3.50447e+06	1.61654		17_1	1363	1.15078	2.60872e+06	1.20335
	146318	4753.56	0.032488	317	1.16447	3.2488	0.687356		2_2	62	40.7895	36	23.6842	54	35.5263	152		3_2	62	41.0596	29	19.2053	60	39.7351	151			6	1725	1.45641	3.52562e+06	1.6263		17_2	1414	1.19384	2.62437e+06	1.21057
	118489	4394.21	0.037086	383	0.942993	3.7086	0.830465		3_1	94	47.7157	36	18.2741	67	34.0102	197												7	1998	1.68691	3.39895e+06	1.56787		18_1	1150	0.970942	1.99493e+06	0.920221
	116871	4087.81	0.034977	396	0.930119	3.4977	0.858653		3_2	113	49.345	52	22.7074	64	27.9476	229												8	1987	1.67762	3.50046e+06	1.61469		18_2	1159	0.978541	2.0495e+06	0.945394
	118855	7149.26	0.060151	441	0.945914	6.0151	0.956227																					9	1732	1.46232	3.13729e+06	1.44717		19	1391	1.17442	3.24447e+06	1.49661
	126536	9290.25	0.07342	372	1.00704	7.342	0.806613		Mean	100	48.5153	39.4286	19.4183	65	32.0664	200.333		Mean	60.6	41.7452	26	18.7121	55.6	39.5427	142.2			10	1507	1.27236	3.12213e+06	1.44018		20	1339	1.13051	3.48922e+06	1.60951
	114784	4287.03	0.037349	601	0.913511	3.7349	1.30316		SEM	7.78276	1.37332	2.4867	1.006	2.39046	0.944875			SEM	9.87218	4.41659	3.06594	2.75548	3.23419	1.7916				11	1745	1.4733	3.36782e+06	1.55351
	109060	4196.25	0.038477	595	0.867953	3.8477	1.29015		N	7	7	7	7	7	7			N	5	5	5	5	5	5				12	1567	1.32301	3.31104e+06	1.52732
	127316	8463.11	0.066473	348	1.01325	6.6473	0.754574
	133566	7438	0.055688	374	1.06299	5.5688	0.81095
	118621	6431.81	0.054222	343	0.944047	5.4222	0.743732		96ALH									96ALH
	124811	8087.36	0.064797	361	0.993308	6.4797	0.782762		Image number	G1 phase number	G1 phase percentage	G2/M phase number	G2/M phase percentage	S phase number	S phase percentage	Total number		Image number	G1 phase number	G1 phase percentage	G2/M phase number	G2/M phase percentage	S phase number	S phase percentage	Total number
									0	70	29.4118	75	31.5126	93	39.0756	238		0	124	48.6275	46	18.0392	85	33.3333	255
	elavQF>QprosRi	Fed							1	96	33.5664	94	32.8671	96	33.5664	286		1	153	56.044	46	16.8498	74	27.1062	273
	Dpn volume	Dpn+ Ph3	(Dpn+Ph3)/Dpn	Glial number	Normalised Dpn voxel FC (normalised to w1118_fed)	PH3%	Glial number normalsed to WT fed average		2	96	42.8571	50	22.3214	78	34.8214	224		2	132	48.7085	51	18.8192	88	32.4723	271
	1.10177e+06	106515	0.0966759	880	8.76847	9.66759	1.90812		3	60	20.9059	140	48.7805	87	30.3136	287		3	78	42.1622	36	19.4595	71	38.3784	185
	1.1219e+06	114804	0.10233	718	8.92869	10.233	1.55685		4	103	40.7115	50	19.7628	100	39.5257	253		4	95	44.6009	47	22.0657	71	33.3333	213
	897589	55199.1	0.0614971	1131	7.14348	6.14971	2.45236		5	78	30.4688	108	42.1875	70	27.3438	256		5	128	49.2308	35	13.4615	97	37.3077	260
	1.10656e+06	73886.2	0.0667709	914	8.8066	6.67709	1.98184		6	84	26.25	124	38.75	112	35	320
	1.03322e+06	84954.8	0.0822231	948	8.22293	8.22231	2.05556
	953319	92622.6	0.097158	1033	7.58701	9.7158	2.23987		Mean	83.8571	32.0245	91.5714	33.7403	90.8571	34.2352	266.286		Mean	118.333	48.229	43.5	18.1158	81	33.6552	242.833
	890764	66648.8	0.074822	611	7.08917	7.4822	1.32484		SEM	5.88957	2.93339	13.277	3.9465	5.29343	1.6595			SEM	11.0835	1.93593	2.6426	1.17151	4.3589	1.63447
	925026	71699.3	0.0775105	553	7.36184	7.75105	1.19908		N	7	7	7	7	7	7			N	6	6	6	6	6	6
	1.28408e+06	102656	0.079945	1290	10.2194	7.9945	2.79713
	1.1007e+06	82162.9	0.0746458	960	8.75996	7.46458	2.08158
	948741	90322.5	0.0952025	1067	7.55057	9.52025	2.31359		24APF									120ALH
	823764	80634.1	0.0978849	1018	6.55594	9.78849	2.20735		Image number	G1 phase number	G1 phase percentage	G2/M phase number	G2/M phase percentage	S phase number	S phase percentage	Total number		Image number	G1 phase number	G1 phase percentage	G2/M phase number	G2/M phase percentage	S phase number	S phase percentage	Total number
									0_1	123	30.597	208	51.7413	71	17.6617	402		0	195	58.0357	72	21.4286	69	20.5357	336
	elavQF>QprosRi	NR (for 24hrs)							0_2	124	34.7339	160	44.8179	73	20.4482	357		1	189	50.1326	105	27.8515	83	22.0159	377
	Dpn volume	Dpn+ Ph3	(Dpn+Ph3)/Dpn	Glial number	Normalised Dpn voxel FC (normalised to w1118_fed)	PH3%	Glial number normalsed to WT fed average		1_1	138	38.764	153	42.9775	65	18.2584	356		2	201	50.1247	101	25.187	99	24.6883	401
	914659	51753.6	0.0565824	727	7.27933	5.65824	1.57637		1_2	132	40.7407	157	48.4568	35	10.8025	324		3	189	48.7113	84	21.6495	115	29.6392	388
	684344	35025.6	0.0511812	707	5.44637	5.11812	1.533
	816867	61021.7	0.0747021	731	6.50106	7.47021	1.58504		Mean	129.25	36.2089	169.5	46.9984	61	16.7927	359.75		Mean	193.5	51.7511	90.5	24.0291	91.5	24.2198	375.5
	872318	60666.1	0.0695458	856	6.94236	6.95458	1.85608		SEM	3.54436	2.24973	12.9132	1.94816	8.83176	2.08464			SEM	2.87228	2.12134	7.66485	1.53776	9.94569	2.00039
	746046	60810.8	0.0815108	752	5.93742	8.15108	1.63057		N	4	4	4	4	4	4			N	4	4	4	4	4	4
	804421	60741.5	0.0755096	489	6.402	7.55096	1.06031
	814826	59119.6	0.0725549	724	6.48481	7.25549	1.56986
	800330	64175.5	0.0801862	638	6.36944	8.01862	1.38339
	959048	64444.1	0.0671959	1009	7.6326	6.71959	2.18783		Fig 2L-M _L: Blue;_M: Red, green and yellow
	927085	64544.2	0.0696206	1018	7.37822	6.96206	2.20735		elavQF;QprosRi; gmr85G01-G4>FUCCI_Fed_96ALH										elavQF;QprosRi; gmr85G01-G4>FUCCI_NR72-96ALH
	738329	35290.4	0.0477977	713	5.876	4.77977	1.54601		Image number	G1 (CFP) number	G2/M (CFPVenus) number	S (Venus) number	Total number	G1 (CFP) percetange	G2/M (CFPVenus) percentage	S (Venus) percentage	Total number normalised		Image number	G1 (CFP) number	G2/M (CFPVenus) number	S (Venus) number	Total number	G1 (CFP) percetange	G2/M (CFPVenus) percentage	S (Venus) percentage	Total number normalised
	779211	32996.5	0.042346	623	6.20137	4.2346	1.35086		0	201	118	84	403	49.8759	29.2804	20.8437	1.04481		0_1	94	88	26	208	45.1923	42.3077	12.5	0.539259
									1	172	161	85	418	41.1483	38.5167	20.3349	1.0837		0_2	120	124	37	281	42.7046	44.1281	13.1673	0.728519
Fig 2H: Green									2	187	147	77	411	45.4988	35.7664	18.7348	1.06556		1	190	131	30	351	54.1311	37.3219	8.54701	0.91
elavQF>QprosRi_Fed_120hALH			elavQF>QprosRi_NR_72-120hALH						3	180	125	88	393	45.8015	31.8066	22.3919	1.01889		2	171	126	35	332	51.506	37.9518	10.5422	0.860741
Image no.	Glial cell number	Glial number normalised to average	Image no.	Glial cell number	Glial number normalsed to fed average				4	158	97	99	354	44.6328	27.4011	27.9661	0.917778		3	176	127	53	356	49.4382	35.6742	14.8876	0.922963
0_1	1352	0.910159	0_1	732	0.492778				5	179	105	77	361	49.5845	29.0859	21.3296	0.935926		4	146	131	43	320	45.625	40.9375	13.4375	0.82963
0_2	1446	0.973439	0_2	685	0.461138				6	188	85	87	360	52.2222	23.6111	24.1667	0.933333
1	1276	0.858996	1_1	783	0.527111				Average				385.714
2	1429	0.961995	1_2	778	0.523745
3	1559	1.04951	2_1	749	0.504223				Fig 2P_Green
4	1533	1.03201	2_2	783	0.527111				elavQF>QprosRi_GMR85G01G4>UAS-Stinger_Fed_120hALH						elavQF>QprosRi_GMR85G01G4>UAS-Stinger_NR_72-120hALH
5	1674	1.12693	3_1	809	0.544614				Image number	Suface glial number	Surface Glial numbr (Dap +)	Ratio	%		Image number	Suface glial number	Surface Glial numbr (Dap +)	Ratio	%
6	1531	1.03066	3_2	761	0.512301				5	471	16	0.0339703	3.39703		1	145	14	0.0965517	9.65517
7	1540	1.03672	4_1	794	0.534517				6	370	2	0.00540541	0.540541		2_1	100	19	0.19	19
8	1723	1.15991	4_2	748	0.50355				7	389	24	0.0616967	6.16967		2_2	99	19	0.191919	19.1919
9	1277	0.85967	5_1	846	0.569523				8	403	29	0.0719603	7.19603		3	156	29	0.185897	18.5897
			5_2	841	0.566157				9	331	35	0.10574	10.574		4_1	160	38	0.2375	23.75
Average	1485.45								10	391	27	0.0690537	6.90537		4_2	186	28	0.150538	15.0538

## Sheet: Fig 3
Fig 3 F (Magenta) and G (Green)
elavQF>QprosRi_Normal food (Fed)_120hALH						elavQF>QprosRi_-Yeast_72-120hALH					elavQF>QprosRi_-GP_72-120hALH					elavQF>QprosRi_+2XGlucose_72-120hALH					elavQF>QprosRi_+2XYeast_72-120hALH
	Dpn volume	Glia number	Dpn voxels _Normalized to ave control	Glial normalised		Dpn volume	Glia number	Dpn voxels _Normalized to ave control	Glial normalised		Dpn volume	Glia number	Dpn voxels _Normalized to ave control	Glial normalised		Dpn volume	Glia number	Dpn voxels _Normalized to ave control	Glial normalised		Dpn volume	Glia number	Dpn voxels _Normalized to ave control	Glia normalised
	5.65815e+06	1322	1.11001	1.1726		2.0882e+06	742	0.40966	0.658145		4.09522e+06	1021	0.803396	0.905614		3.28023e+06	1160	0.643512	1.02891		3.4351e+06	1684	0.673894	1.49369
	5.22391e+06	1101	1.02482	0.976573		2.15345e+06	726	0.422461	0.643953		3.44749e+06	849	0.676325	0.753052		3.9366e+06	1258	0.772278	1.11583		3.19709e+06	1444	0.627202	1.28081
	5.6532e+06	1282	1.10904	1.13712		1.38466e+06	462	0.27164	0.409788		3.40515e+06	558	0.668019	0.494939		3.31074e+06	813	0.649497	0.721121		3.84245e+06	1237	0.753807	1.0972
	4.68759e+06	1524	0.919605	1.35177		1.53228e+06	501	0.300601	0.444381		3.32619e+06	853	0.652529	0.7566		3.14407e+06	691	0.616801	0.612908		4.3289e+06	1255	0.849239	1.11317
	5.2563e+06	707	1.03117	0.6271		1.92346e+06	507	0.377342	0.449703		5.70948e+06	1716	1.12008	1.52207		6.72945e+06	1423	1.32017	1.26218		4.16086e+06	1163	0.816273	1.03157
	6.2632e+06	578	1.22871	0.512679		1.86722e+06	505	0.366309	0.447929		6.18497e+06	1719	1.21336	1.52473		6.44677e+06	1245	1.26472	1.1043		4.11236e+06	941	0.806758	0.834655
	2.25215e+06	1235	0.441824	1.09543		3.80778e+06	859	0.747007	0.761922		5.87778e+06	1803	1.1531	1.59924		4.66752e+06	1241	0.915668	1.10075		4.20856e+06	1396	0.825629	1.23823
	2996512	988	0.587852	0.876344		3.43909e+06	919	0.674675	0.815141		5.86381e+06	1743	1.15036	1.54602		4.78269e+06	1282	0.938262	1.13712		4.6488e+06	1534	0.911996	1.36064
	5.67275e+06	645	1.11287	0.572107		4.07468e+06	793	0.799365	0.703381		3.7159e+06	1302	0.728981	1.15486		3.75684e+06	1151	0.737012	1.02092		5.53575e+06	1495	1.086	1.32605
	6.31052e+06	1297	1.23799	1.15042		3.56416e+06	705	0.699212	0.625326		3.85297e+06	1371	0.755871	1.21606		4.0313e+06	1222	0.790856	1.0839		4.88998e+06	1323	0.959311	1.17348
	6.00142e+06	1419	1.17735	1.25864		2.90496e+06	676	0.569892	0.599603		3.93895e+06	1394	0.772738	1.23646		3.85656e+06	1448	0.756574	1.28436		5.62154e+06	751	1.10283	0.666128
	5.19511e+06	1419	1.01917	1.25864		2.81326e+06	840	0.551901	0.745069		4.5895e+06	1446	0.900362	1.28258		4.61531e+06	1456	0.905425	1.29145		6.69304e+06	1034	1.31303	0.917145
	4.43547e+06	1232	0.870145	1.09277		2.14102e+06	594	0.420023	0.52687		7.03246e+06	1760	1.37962	1.5611		5.08443e+06	1178	0.997457	1.04487		8.08751e+06	1878	1.5866	1.66576
	4.59003e+06	1221	0.900466	1.08301		1.78327e+06	630	0.349839	0.558802		6.13642e+06	1593	1.20383	1.41297		4.1128e+06	1447	0.806845	1.28347		6.21287e+06	1244	1.21883	1.10341
	5.53701e+06	1404	1.08624	1.24533		2.20096e+06	727	0.431781	0.64484		4.78395e+06	1521	0.938509	1.34911		4.48324e+06	1227	0.879517	1.08833		3.64987e+06	1015	0.716026	0.900292
	5.82497e+06	852	1.14274	0.755713		2.14841e+06	780	0.421472	0.69185		4.62826e+06	1228	0.907967	1.08922		3.48368e+06	1200	0.683424	1.06438		4.2413e+06	771	0.832052	0.683867
Average	5.09739e+06	940				3.68496e+06	780	0.72291	0.69185		5.78851e+06	794	1.13558	0.704268		4.07281e+06	947	0.798998	0.839977		4.58739e+06	1557	0.899949	1.38104
						4.08645e+06	886	0.801675	0.785871		6.10766e+06	1034	1.19819	0.917145							5.40493e+06	1488	1.06033	1.31984
Fig 3H: please see S2_Data
Fig 3M (Magenta) and N (Green)
CDD						CDD-leu						CDD-ile						CDD-Met
Image number	Glial number	Glial number Normalised	Dpn voxels	Dpn normalised		Image number	Glial number	Glial number Normalised	Dpn voxels	Dpn normalised		Image number	Glial number	Glial number Normalised	Dpn voxels	Dpn normalised		Image number	Glial number	Glial number Normalised	Dpn voxels	Dpn normalised
1_1	546	0.5993	1.80793e+06	1.0552		9_1	680	0.746381	1.43567e+06	0.837929		1_1	462	0.5071	1.33038e+06	0.77648		8_1	769	0.844069	1.34722e+06	0.786309
1_2	661	0.725527	1.67069e+06	0.975101		9_2	707	0.776017	1.47385e+06	0.860213		1_2	430	0.471976	1.05124e+06	0.613557		8_2	938	1.02957	1.40779e+06	0.821661
2_1	1059	1.16238	1.66418e+06	0.971301		10_1	554	0.608081	1.06896e+06	0.623899		2_2	345	0.378679	475096	0.277291		9_1	876	0.961515	1.92497e+06	1.12351
2_2	1070	1.17445	1.72742e+06	1.00821		10_2	499	0.547712	830671	0.484823		3_1	664	0.728819	1.18569e+06	0.69203		9_2	1042	1.14372	2.12423e+06	1.23981
3_1	1017	1.11628	2.28542e+06	1.33389		11_1	800	0.878096	1.28222e+06	0.748372		3_2	587	0.644303	1.26466e+06	0.738122		10_1	925	1.0153	1.6918e+06	0.98742
3_2	1231	1.35117	1.38389e+06	0.807709		11_2	741	0.813336	1.29309e+06	0.754716		4_1	610	0.669548	883015	0.515373		10_2	1024	1.12396	1.69405e+06	0.988736
4_1	818	0.897853	1.8844e+06	1.09983		12_1	865	0.949441	1.42813e+06	0.83353		4_2	549	0.602593	736128	0.429642		11_1	774	0.849558	1.51033e+06	0.881509
4_2	936	1.02737	2.56731e+06	1.49841		12_2	662	0.726624	1.31698e+06	0.768656		5_1	709	0.778212	1.47469e+06	0.860703		11_2	656	0.720038	1.39305e+06	0.813054
5_1	1081	1.18653	1.54393e+06	0.901115		13_1	578	0.634424	1.32371e+06	0.772588		5_2	833	0.914317	1.51309e+06	0.883116		12_1	793	0.870412	1.16968e+06	0.682683
5_2	971	1.06579	1.16772e+06	0.681544		13_2	652	0.715648	1.17237e+06	0.684258		6_1	668	0.73321	1.47353e+06	0.860028		12_2	957	1.05042	1.07893e+06	0.62972
6_1	710	0.77931	1.1176e+06	0.65229		14_1	648	0.711257	1.61721e+06	0.943887		6_2	544	0.597105	1.17701e+06	0.686963		13_1	587	0.644303	872465	0.509216
6_2	635	0.696988	988281	0.576812		14_2	734	0.805653	1.61809e+06	0.944402		7_1	616	0.676134	1.18054e+06	0.689022		13_2	624	0.684915	798179	0.465859
7_1	859	0.942855	2.18019e+06	1.27247		15_1	874	0.959319	1.42453e+06	0.831431		7_2	734	0.805653	1.20751e+06	0.704768		14_1	760	0.834191	1.96204e+06	1.14515
7_2	999	1.09652	1.94389e+06	1.13455		15_2	743	0.815531	1.14546e+06	0.668548								14_2	722	0.792481	1.83824e+06	1.07289
8_1	1036	1.13713	1.68262e+06	0.982062		16_1	750	0.823215	1.75102e+06	1.02199
8_2	948	1.04054	1.79815e+06	1.04949		16_2	783	0.859436	1.58414e+06	0.924588
Average	911.062		1.71335e+06
Fig 3O (G1: Red, S: Green, G2/M: Yellow)
Raw number												Percentage (%)
CDD					CDD-ile							CDD					CDD-ile
Image number	G1(CFP) phase	S(Venus) phase	G2M (CFPVenus) phase	Total number	Image number	G1(CFP) phase	S(Venus) phase	G2M (CFPVenus) phase	Total number			Image number	G1(CFP) phase	S(Venus) phase	G2M (CFPVenus) phase	Total number	Image number	G1(CFP) phase	S(Venus) phase	G2M (CFPVenus) phase	Total number
0	145	154	138	437	0	121	103	107	331			0	33.1808	35.2403	31.5789	437	0	36.5559	31.1178	32.3263	331
1	124	170	114	408	1	104	96	153	353			1	30.3922	41.6667	27.9412	408	1	29.4618	27.1955	43.3428	353
2	122	185	177	484	2	183	82	123	388			2	25.2066	38.2231	36.5702	484	2	47.1649	21.134	31.701	388
3	115	185	213	513	3	210	116	137	463			3	22.4172	36.0624	41.5205	513	3	45.3564	25.054	29.5896	463
4	176	230	150	556	4	68	63	52	183			4	31.6547	41.3669	26.9784	556	4	37.1585	34.4262	28.4153	183
5	127	230	135	492	5	99	73	46	218			5	25.813	46.748	27.439	492	5	45.4128	33.4862	21.1009	218
2_0	142	236	121	499	6_1	78	98	73	249			2_0	28.4569	47.2946	24.2485	499	6_1	31.3253	39.3574	29.3173	249
2_1	96	216	102	414	6_2	55	97	81	233			2_1	23.1884	52.1739	24.6377	414	6_2	23.6052	41.6309	34.7639	233
2_2	111	238	183	532								2_2	20.8647	44.7368	34.3985	532
2_3	97	285	155	537								2_3	18.0633	53.0726	28.8641	537
Average	125.5	212.9	148.8	487.2	Average	114.75	91	96.5	302.25			Average	25.9238	43.6585	30.4177	487.2	Average	37.0051	31.6753	31.3196	302.25
SEM	7.6176	12.3931	10.8564	16.4011	SEM	19.475	6.07689	13.9949	34.2119			SEM	1.56197	1.97877	1.7608	16.4011	SEM	3.02549	2.47962	2.22581	34.2119
N	10	10	10	10	N	8	8	8	8			N	10	10	10	10	N	8	8	8	8
CDD-leu					CDD-Met							CDD-leu					CDD-Met
Image number	G1(CFP) phase	S(Venus) phase	G2M (CFPVenus) phase	Total number	Image number	G1(CFP) phase	S(Venus) phase	G2M (CFPVenus) phase	Total number			Image number	G1(CFP) phase	S(Venus) phase	G2M (CFPVenus) phase	Total number	Image number	G1(CFP) phase	S(Venus) phase	G2M (CFPVenus) phase	Total number
0	279	131	115	525	0	110	114	100	324			0	53.1429	24.9524	21.9048	525	0	33.9506	35.1852	30.8642	324
1	244	78	109	431	1	101	124	63	288			1	56.6125	18.0974	25.29	431	1	35.0694	43.0556	21.875	288
2	118	81	103	302	2	106	282	131	519			2	39.0728	26.8212	34.106	302	2	20.4239	54.3353	25.2408	519
3	107	94	83	284	3	107	177	178	462			3	37.6761	33.0986	29.2254	284	3	23.1602	38.3117	38.5281	462
4	136	78	81	295	4	76	321	138	535			4	46.1017	26.4407	27.4576	295	4	14.2056	60	25.7944	535
					5	121	212	192	525								5	23.0476	40.381	36.5714	525
Average	176.8	92.4	98.2	367.4								Average	46.5212	25.8821	27.5967	367.4
SEM	35.3234	10.0926	6.88767	47.6221	Average	103.5	205	133.667	442.167			SEM	3.7388	2.39517	2.03422	47.6221	Average	24.9762	45.2114	29.8123	442.167
N	5	5	5	5	SEM	6.13596	34.1858	19.5971	44.5372			N	5	5	5	5	SEM	3.29727	3.99191	2.7252	44.5372
					N	6	6	6	6								N	6	6	6	6
Fig 3 R (Green) and S (Grey)
prosRi; mcherryRi						prosRi; leuRSRi
Image number	Dpn voxels	PH3 voxels in Dpn+ ROIs	PH3/Dpn Ratio	Dpn voxel normalised		Image number	Dpn voxels	PH3 voxels in Dpn+ ROIs	PH3/Dpn Ratio	Dpn voxel normalised
1_1	1.03198e+06	134174	0.130016	0.437878		9_1	44390.8	1069.43	0.0240913	0.0188353
1_2	994722	126593	0.127265	0.422068		9_2	35156.1	759.05	0.0215908	0.014917
2_1	1.78353e+06	182314	0.102221	0.756767		10_2	45902.7	921.93	0.0200844	0.0194769
2_2	1.99998e+06	153940	0.0769711	0.848604		11_1	42651.4	789.78	0.0185171	0.0180973
3	1.93184e+06	114881	0.0594673	0.819693		11_2	34504.6	749.83	0.0217313	0.0146406
4	3.19265e+06	166783	0.0522395	1.35467		12_1	27851.4	1496.59	0.0537348	0.0118176
5_1	2.93575e+06	268966	0.0916176	1.24566		12_2	43597.9	0	0	0.0184989
5_2	3.54568e+06	334748	0.0944102	1.50446		13_1	34535.4	786.71	0.0227798	0.0146536
6_1	1.89968e+06	157705	0.0830164	0.806049		13_2	37255.1	4870.85	0.130743	0.0158076
6_2	1.80729e+06	155338	0.0859511	0.766846		14_1	35294.4	943.44	0.0267306	0.0149757
7	3.32389e+06	331134	0.0996225	1.41035		14_2	40429.6	888.12	0.0219671	0.0171546
8	3.83439e+06	814937	0.212534	1.62696
Average	2.35678e+06

## Sheet: Fig 4
Fig 4 D (Green)											Fig 4G (Magenta) and H (Green)												Fig 4 K (Magenta) and L (Green)													Fig 4N_Data were pooled from two batches
elavQprosTUM_repoG4myrRFP_pathGFP_Fed_96ALH_Z11 was measureed					elavQprosTUM_repoG4myrRFP_pathGFP_NR_72-96ALH_Z11 was measureed						elavQprosRi; GMR85G01G4> mcherryRi						elavQprosRi; GMR85G01G4> pathKKRi						Fed						(-) Yeast_72-120ALH							Leucine	Concentration		Methionine sulfone	Brain number	Normalised Conc		UAS-lacZ_Fed	UAS-path.A_Fed	UAS-InRDN_Fed	UAS-lacZ_-Yeast	UAS-Path.A_-Yeast
Image number	position	GFP intensity	Average		Image number	position	GFP intensity	Average			Image number	Glial number	Glial number Normalised	Dpn voxel	Normalised		Image number	Glial number	Glial number Normalised	Dpn voxel	Normalised		Image number	Glial number	Normalised glia number	Dpn voxel	Normalised Dpn voxel		Image number	Glial number	Normalised glia number	Dpn voxel	Normalised Dpn voxel			1	1.5258		1.02521	5	0.297655		0.297655	0.442664	0.162567	0.222413	0.712678
0	8.0792	3057.38			0_1	7.4578	941.329				1	1366	0.994539	3.99517e+06	0.998092		22_1	994	0.723699	2.59615e+06	0.648583		1_1	1204	1.09804	2.4375e+06	1.08495		6_1	481	0.438668	824006	0.366772			2	2.3779		0.841442	5	0.565197		0.565197	0.228329	0.197805	0.128856	0.24652
	6.2148	2139.26				4.3504	1816.99				2	1364	0.993083	4.43177e+06	1.10717		22_2	984	0.716418	2.70964e+06	0.676936		1_2	869	0.792522	2.19286e+06	0.976064		6_2	605	0.551756	932538	0.415081			3	1.8193		0.800134	5	0.454749		0.454749	0.627753	0.322648	0.0946103	0.330371
	5.5933	2390.86				7.4578	838.395				3	1210	0.880961	3.13508e+06	0.783221		23_1	1037	0.755005	2.9893e+06	0.7468		2_1	1077	0.982216	2.04812e+06	0.911636		7_1	600	0.547196	1.02323e+06	0.455448			4	1.9791		0.915264	5	0.432465		0.432465	0.462749	1.12595	0.162188	0.342638
	8.7007	3196.33				6.2148	497.25				4	1262	0.918821	2.75588e+06	0.688488		23_2	1122	0.816891	3.09336e+06	0.772798		2_2	1016	0.926585	2.06889e+06	0.920883		7_2	571	0.520748	995705	0.443198			5	1.4593		1.06042	5	0.27523		0.27523		0.68563	0.174924		0.405059
	11.1867	2188.79				6.2148	1267.15				5_1	1586	1.15471	4.59574e+06	1.14813		24_1	1029	0.749181	3.31254e+06	0.827554		3_1	991	0.903785	1.75315e+06	0.780344		8_1	649	0.591883	1.05194e+06	0.468229			6	2.0015		0.904298	5	0.442664
	7.4578	2582.89	2592.58			6.8363	1229.79	1098.48			5_2	1398	1.01784	5.16963e+06	1.2915		24_2	1102	0.80233	3.41312e+06	0.852682		3_2	896	0.817145	1.72808e+06	0.769183		8_2	672	0.612859	1.05462e+06	0.469419			7	1.1304		0.99015	5	0.228329		Batch_2
1	9.3222	1400.6			0_2	8.7007	569.073				6	1252	0.91154	4.74987e+06	1.18663		25_1	1055	0.768111	2.962e+06	0.739981		4_1	1440	1.31327	2.7525e+06	1.22516		9_1	432	0.393981	545350	0.24274			8	2.7628		0.880219	5	0.627753		UAS-lacZ_Fed		UAS-InRDN_Fed	UAS-lacZ_-Yeast	UAS-path.A_-Yeast
	14.2941	1650.77				8.7007	886.488				7	1315	0.957408	5.45459e+06	1.36269		25_2	1026	0.746997	3.05705e+06	0.763727		4_2	1381	1.25946	3.19219e+06	1.42087		9_2	449	0.409485	518682	0.23087			9	2.2636		0.978327	5	0.462749		0.679632		1.02495	0.134897	0.261325
	14.2941	2061.86				4.97184	913.123				8_1	1395	1.01565	3.63218e+06	0.907409		26_1	669	0.487077	1.67245e+06	0.41782		5_1	1134	1.0342	2.28003e+06	1.01486		10_1	466	0.424989	723316	0.321955			10	0.7166		0.881608	5	0.162567		1.1951		0.519781	0.14657	0.243827
	11.1867	1693.04				6.2148	1215.4				8_2	1482	1.079	3.66163e+06	0.914767		26_2	659	0.479796	1.71222e+06	0.427755		5_2	957	0.872777	2013085	0.896043		10_2	515	0.469676	808984	0.360086			11	1.0402		1.05174	5	0.197805		0.572965		0.257905	0.158194	0.220794
	9.3222	1920.95				3.72888	1232.1				9	1273	0.926829	4.07634e+06	1.01837		27_1	806	0.586822	1.92126e+06	0.479979								11_1	448	0.408573	623401	0.277481			12	1.8449		1.1436	5	0.322648		0.964029		0.48812	0.263652
	16.1585	2235.55	1827.13			6.8363	1047.75	977.323			10	1347	0.980706	4.597e+06	1.14844		27_2	820	0.597015	1.90024e+06	0.474726								11_2	455	0.414957	561887	0.250101			13	4.6262		0.821745	5	1.12595		0.576144		0.812848	0.178598		0.797574
2	8.0792	2241.87			1_1	4.9718	379.667				11	1440	1.04842	4.49638e+06	1.12331		28_1	1087	0.791409	2.75891e+06	0.689244		Average	1096.5		2.24664e+06			12_1	617	0.562699	1.15147e+06	0.512532			14	3.1166		0.909119	5	0.68563
	9.3222	2406.25				5.5933	967.109				12	1355	0.986531	4.92623e+06	1.23069		28_2	1064	0.774663	2.9195e+06	0.729364								12_2	662	0.603739	1.15461e+06	0.51393			15	1.1		0.989153	5	0.222413
	9.3222	3247.36				8.0792	1721.28				13	1406	1.02366	3.14674e+06	0.786132		29_1	1112	0.80961	2.65626e+06	0.663599															16	0.9113		1.41445	5	0.128856		Batch_1
	8.7007	2762.3				6.8363	930.812				14	1322	0.962505	3.31553e+06	0.828301		29_2	1099	0.800146	2.67825e+06	0.669093		(-) Yeast_ + 5XTrp 72-120ALH						(-) Yeast_ + 5XAla 72-120ALH							17	0.6105		1.29056	5	0.0946103		UAS-lacZ_Fed	UAS-path.A_Fed	UAS-InRDN_Fed	UAS-lacZ_-Yeast	UAS-Path.A_-Yeast
	6.8363	1284.06				6.2148	1007				15	1390	1.01201	4.41797e+06	1.10372		30_1	1156	0.841645	2.2783e+06	0.569174		Image number	Glial number	Normalised glia number	Dpn voxel	Normalised Dpn voxel		Image number	Glial number	Normalised glia number	Dpn voxel	Normalised Dpn voxel			18	0.9548		1.1774	5	0.162188		0.734843	1.09284	0.40134	0.549087	1.75944
	14.2941	3890.74	2638.76			5.5933	595.341	933.535			16	1320	0.961048	4.10453e+06	1.02541		30_2	1105	0.804514	2.37424e+06	0.593144		1_1	975	0.889193	1.7361e+06	0.772752		7_1	553	0.504332	954050	0.424656			19	0.8297		0.948639	5	0.174924		1.39534	0.563693	0.488336	0.318115	0.608603
3	8.0792	2102.59			1_2	5.59333	1151.27				17	1514	1.10229	3.53251e+06	0.882508		31_1	1026	0.746997	3.17064e+06	0.792103		1_2	908	0.828089	1.81582e+06	0.808238		7_2	547	0.49886	881860	0.392524			20	1.9651		0.551469	5	0.712678		1.12267	1.54978	0.796545	0.233572	0.815612
	6.8363	2079.07				6.2148	849.482				18	1403	1.02148	4.18399e+06	1.04526		31_2	1103	0.803058	3.50508e+06	0.875656		2_1	438	0.399453	626292	0.278768		8_1	466	0.424989	534130	0.237746			21	1.3637		1.10636	5	0.24652		1.06766	1.14242	2.77971	0.400405	0.845896
	6.2148	1919.78				6.8363	764.012				19_1	1454	1.05861	4.01947e+06	1.00416		32_1	449	0.326902	812469	0.202975		2_2	486	0.443228	592365	0.263667		8_2	441	0.402189	542800	0.241605			22	1.4891		0.901471	5	0.330371		0.679481		1.69267	0.431849
	8.0792	1873.12				6.2148	1629.75				19_2	1333	0.970513	3.27306e+06	0.817691		32_2	401	0.291955	829405	0.207206		3_1	533	0.486092	757811	0.337309		9_1	503	0.458732	721577	0.32118			23	1.5842		0.924708	5	0.342638
	8.7007	1709.63				6.2148	1680.38				20	1369	0.996724	2.91607e+06	0.728507								3_2	478	0.435933	748617	0.333216		9_2	504	0.459644	782083	0.348112			24	2.8589		0.841309	5	0.679632		Batch_2
	8.7007	1363.97	1841.36			5.5933	1128.58	1200.58			21	1408	1.02512	3.47999e+06	0.869388								4_1	545	0.497036	674226	0.300104		10_1	709	0.646603	1.25658e+06	0.559314			25	5.16		0.863525	5	1.1951		UAS-lacZ_Fed		UAS-InRDN_Fed	UAS-lacZ_-Yeast	UAS-path.A_-Yeast
4	10.5652	1998.06			2	7.4578	1194.6																4_2	542	0.4943	677370	0.301504		10_2	706	0.643867	1.36909e+06	0.609394			26	3.0684		1.07106	5	0.572965		0.852123		1.28508	0.169135	0.32765
	7.4578	1328.38				8.7007	927.51				Average	1373.5		4.00281e+06									5_1	736	0.671227	1.17773e+06	0.52422		11_1	539	0.491564	882911	0.392992			27	4.7973		0.99526	5	0.964029		1.49842		0.651703	0.18377	0.305711
	6.2148	2204.01				7.4578	1225.44																5_2	706	0.643867	1.12265e+06	0.499702		11_2	540	0.492476	942190	0.419378			28	2.8036		0.973228	5	0.576144		0.718385		0.323362	0.198344	0.276831
	9.3222	2249.67				8.7007	1766.51																6_1	543	0.495212	716841	0.319072									29	5.2034		1.01535	5	1.02495		1.2087		0.612005	0.330567
	9.3222	1599.36				11.8081	1274.43																6_2	628	0.572731	853077	0.379712									30	3.3146		1.27538	5	0.519781		0.722371		1.01915	0.223927
	8.0792	2165.43	1924.15			6.8363	872.294	1210.13			Fig 4I (Magenta) and J (Green)																									31	1.4368		1.11421	5	0.257905
5	9.9437	2298.27			3	4.9718	1103.5				elavQF>QprosRi_GMR85G01G4>w1118_Fed_120ALH						elavQF>QprosRi_GMR85G01G4>w1118_-Yeast_72-120ALH						(-) Yeast_ + 5XPro 72-120ALH_12-14													32	2.2942		0.940015	5	0.48812
	7.4578	3206.22				8.7007	1303.51				Image number	Glial number	Normalised	Dpn voxels	Normalised		Image number	Glial number	Normalised	Dpn voxels	Normalised		Image number	Glial number	Normalised glia number	Dpn voxel	Normalised Dpn voxel									33	3.8855		0.956021	5	0.812848
	7.4578	1674.53				8.0792	1513.42				1	1903	1.25457	6.18076e+06	1.58189		1_1	553	0.36457	909391	0.232747		12_1	667	0.608299	1.17583e+06	0.523373									34	0.71		1.05265	5	0.134897
	7.4578	2426.53				8.7007	853.121				2	1564	1.03108	3.8287e+06	0.979906		1_2	566	0.37314	814928	0.20857		12_2	739	0.673963	1.28642e+06	0.572596									35	0.828		1.12984	5	0.14657
	8.7007	2039.35				8.0792	1238.51				3	1590	1.04822	3.99776e+06	1.02318		2_1	258	0.170089	311215	0.0796515		13_1	698	0.636571	1.21829e+06	0.542272									36	0.9531		1.20498	5	0.158194
	8.0792	1952.06	2266.16			9.3222	660.943	1112.17			4_1	1418	0.934828	3.08126e+06	0.78861		2_2	248	0.163496	312084	0.0798741		13_2	704	0.642043	1.12519e+06	0.500834									37	1.2344		0.936387	5	0.263652
6	8.0792	1826.56			4	6.2148	773.861				4_2	1378	0.908457	3.23536e+06	0.82805		3_1	962	0.634206	2.66117e+06	0.681094		14_1	638	0.581851	1.13198e+06	0.503853									38	1.0665		1.1943	5	0.178598
	11.1867	1737.48				5.59333	898.424				5_1	1428	0.94142	3.76872e+06	0.964556		3_2	979	0.645413	2.92265e+06	0.748016		14_2	733	0.668491	1.26666e+06	0.563802									39	1.2691		0.971281	5	0.261325
	12.4296	2057.17				5.59333	746.413				5_2	1337	0.881428	3.25788e+06	0.833814		4_1	721	0.475325	1.50513e+06	0.385219															40	1.1416		0.936402	5	0.243827
	7.4578	1643.43				4.97184	795.451										4_2	796	0.524769	1.50429e+06	0.385004															41	1.1275		1.02132	5	0.220794
	8.0792	1811.62				5.59333	1174.65				Average	1516.86		3.90721e+06			5_1	744	0.490488	1.37627e+06	0.352239															0.01uM	0.1444
	8.7007	2273.54	1891.63			5.5933	1443.2	971.999									5_2	751	0.495103	1.38418e+06	0.354264															0.01uM_2	0.1394
7	10.5652	1501.22			5	6.21481	1491.2										6_1	547	0.360614	1.00157e+06	0.256338		Fig 4M (raw data: please see S5B Fig raw data )													0.05uM	0.1654
	6.8363	1248.98				5.59333	1378.56										6_2	518	0.341496	1.01073e+06	0.258683															0.05uM_2	0.1393
	6.2148	2335.78				4.97184	1164.83																													0.1uM	0.1864
	6.8363	1734.85				5.5933	889.674				elavQF>QprosRi_GMR85G01G4>pathA_Fed_120ALH						elavQF>QprosRi_GMR85G01G4>pathA_-Yeast_72-120ALH																			0.1uM_2	0.1414
	8.0792	1952.88				9.32222	845.937				Image number	Glial number	Normalised	Dpn voxels	Normalised		Image number	Glial number	Normalised	Dpn voxels	Normalised															0.5uM	0.4614
	13.6726	2741.08	1919.13			4.3504	689.385	1076.6			1_1	1631	1.07525	4.4913e+06	1.14949		1_1	1115	0.735073	2.3614e+06	0.604371															0.5uM_2	0.1418
											1_2	1646	1.08514	4.74395e+06	1.21415		1_2	1021	0.673102	2.31845e+06	0.593378															10uM	10.2016
											2	1633	1.07657	3.82725e+06	0.979537		2_1	1151	0.758806	3.28604e+06	0.841022															10uM_2	0.1387
											3	1531	1.00932	3.62066e+06	0.926662		2_2	1205	0.794406	3.10236e+06	0.794011															1uM	0.8791
											4_1	1353	0.891976	2.97713e+06	0.761958		3_1	955	0.629591	2.11816e+06	0.542116															1uM_2	0.138
											4_2	1156	0.762102	2.12567e+06	0.544038		3_2	976	0.643436	2.12652e+06	0.544256															5uM	4.6216
											5_1	1800	1.18666	4.927e+06	1.261		4_1	929	0.612451	1.96334e+06	0.502493															5uM_2	0.1438
											5_2	1750	1.1537	5.02457e+06	1.28598		4_2	981	0.646732	1.99463e+06	0.510501															water	0.4175
																	5	1299	0.856376	4.71324e+06	1.2063
																	6	1507	0.993502	5.1565e+06	1.31974
																	7_1	1330	0.876813	2.76397e+06	0.707404
																	7_2	1205	0.794406	2.83234e+06	0.724902
																	8_1	1154	0.760784	2.38462e+06	0.610314
																	8_2	1123	0.740347	2.29834e+06	0.58823
																	9_1	990	0.652665	1.97107e+06	0.50447
																	9_2	1067	0.703428	2.08102e+06	0.53261

## Sheet: Fig 5
Fig 5D (Green)																				Fig 5H (Green)																				Fig 5 L (Magenta) and M (Green)
elavQprosRi_FOXOGFP_Fed_120ALH_Z4										elavQprosRi_FOXOGFP_NR_72-120ALH_Z4										lacZRi_elavQprosRi_GMR85GO1G4CD8RFP_pathGFP_96ALH_z6 (Control for InRDN)				InRDN_elavQprosRi_GMR85GO1G4CD8RFP_pathGFP_96ALH_z6				CyOYFP_elavQprosRi_GMR85GO1G4CD8RFP_pathGFP_96ALH_z6_Control for InRCA and pathKK				240508_InRCA_elavQprosRi_GMR85GO1G4CD8RFP_pathGFP_96ALH_z6				pathKK_elavQprosRi_GMR85GO1G4CD8RFP_pathGFP_96ALH_z6				mCherryRi					dilp6Ri
Brain lobe				Backgroud mean gray value						Brain lobe				Backgroud mean gray value						Image number	PathGFP intensity	Average		Image number	PathGFP intensity	Average		Image number	PathGFP intensity	Average		Image number	PathGFP intensity	Average		Image number	PathGFP intensity	Average		Image number	Glial number	Dpn Volume	Glial normliased	Dpn normalised	Image number	Glial number	Dpn Volume	Glial normliased	Dpn normalised
Serial number	IntDen	Area	CTCF	BK1	BK2	BK3	Mean	Average CTCF		Serial number	IntDen	Area	CTCF	BK1	BK2	BK3	Mean	Average CTCF		0	1603.56	1568.81		0	976.782	1009.68		CyOYFP_0	1141.68	1072.51		0	3629.22	2382.63		0	431.651			1	1388	3.93628e+06	0.932378	1.04681	13	1223	3.42032e+06	0.821541	0.909596
0	9909.21	37.811	8252.16	44.434	41.173	45.867	43.8247			0	8039.09	15.346	7310.5	49.204	48.28	44.949	47.4777				1827.54				911.703				683.962				3113.95				306.504			2	1635	5.51483e+06	1.0983	1.46661	14	781	2.28356e+06	0.524631	0.607288
	9458.97	28.951	8190.2				43.8247				10978.8	21.041	9979.84				47.4777				1395.08				793.386				1575.27				2572.96				326.922			3	1460	2.77575e+06	0.980743	0.738182	15_1	858	2.23295e+06	0.576355	0.593829
	11936.1	35.438	10383.1								15588.4	31.641	14086.1								1252.66				1424.03				969.879				2154.05				329.097			4	1425	2.90321e+06	0.957232	0.772078	15_2	915	3.0651e+06	0.614644	0.815131
	10494.2	25.312	9384.96								22073.1	37.336	20300.5								1772.3				1422.91				969.879				2439.66				211			5	1785	4.37237e+06	1.19906	1.16279	16_1	1425	3.32426e+06	0.957232	0.884052
	10589.6	33.223	9133.66								11871.7	21.516	10850.2								1460.89				1011.8				900.712				1841.32				438			6	1651	4.44855e+06	1.10905	1.18304	16_2	1293	3.46561e+06	0.868562	0.921642
	11288.7	39.234	9569.33								20592	32.748	19037.2								1375.01				935.264				1172.82				2171.84				354			7	1634	4.15096e+06	1.09763	1.1039	17	1545	4.02513e+06	1.03784	1.07044
	11242.7	32.748	9807.53								7932.78	14.238	7256.79								1944.53				883.86				1079.75				1620.59				262.194			8	1292	3.19484e+06	0.867891	0.849632	18	1446	3.82653e+06	0.971339	1.01762
	9156.64	26.262	8005.72								13436.8	23.414	12325.2								1487.72				810.054				901.556				1906.67				194.247			9	1222	3.25565e+06	0.820869	0.865803
	15963.6	37.969	14299.7								8408.18	16.453	7627.03							1	1929.46	1528.65			927				1329.58				2376.09				429.313	328.293		10	1353	4.23957e+06	0.908867	1.12747
	8887.38	32.748	7452.21								6699.27	12.498	6105.89								1330.93			1	615.022	1152.51		CyOYFP_1	960.375	1224.29		1	2932.67	2230.36		1	426.247			11	1627	3.52557e+06	1.09292	0.937586
	8981.35	30.059	7664.02								7265.8	13.605	6619.86								1253.69				987.694				1669.46				1908.53				305.647			12	1392	2.80553e+06	0.935065	0.7461
	10822	36.07	9241.29								5059.97	11.074	4534.2								1217.05				516.142				1332.75				2435.67				419.815
	12834.1	37.02	11211.7								14640.9	28.477	13288.9								1606.69				952.462				1634.97				2108.24				347.338
	10970.4	27.844	9750.18								11197.9	24.996	10011.2								2281.03				953.259				1050.77				2111.7				491.606			Average	1488.67	3.76026e+06
	11477.5	33.223	10021.5								20517	35.438	18834.5								1324.51				1201				926.802				1963.19				245.938
	11336.4	30.059	10019								6151.1	9.492	5700.44								1492.27				1543.74				1058.15				2697				272.103
	11385.4	39.234	9665.99								13506	31.641	12003.7								1064.72				1350				806.024				1992				279.472			Fig 5 Q (Magenta) and R (Green)
	9548.98	31.641	8162.33								14737.1	37.336	12964.5								1786.18				2253.23				1289.47				2065.75				209.385			lacZRi; mCherryRi					InRDN; mCherryRi
	14124.5	34.172	12627								11518	23.256	10413.8							2	1198.84	1484.47		2	898.47	1013.94			1514.1				2088.81				355.719	335.327		Image number	Glial number	Dpn Volume	Glial normliased	Dpn normalised	Image number	Glial number	Dpn Volume	Glial normliased	Dpn normalised
	8278.61	26.262	7127.69								11570.7	20.25	10609.2								1488.81				1317.07			CyOYFP_2	1411.86	1013.49		2	1771.22	2288.65		2	442.195			1	1716	2.15878e+06	0.905541	0.835739	1	1068	779083	0.563588	0.30161
	10351.1	31.641	8964.42								16388.1	27.844	15066.1								1974.22				1205				1285.18				1670				328.82			2	1606	1.51127e+06	0.847493	0.585066	2	1194	823793	0.630079	0.318918
	15664.8	47.461	13584.8								11172.9	21.041	10174								1627.38				968.541				1018.54				1658				479.008			3	1611	2.71244e+06	0.850132	1.05008	3	1020	902330	0.538259	0.349323
	14063.6	37.652	12413.5								11609.3	16.928	10805.6								1332.62				1285.55				1068.6				2408.84				413.206			4	1661	2.7373e+06	0.876517	1.0597	4_1	927	858359	0.489182	0.3323
	16401.1	40.184	14640								9595.65	16.137	8829.5								1915.09				690.365				1282.9				2440.7				295.937			5	1610	1.95189e+06	0.849604	0.755644	4_2	1076	679278	0.56781	0.262972
	11798.5	37.02	10176.1								11654.4	18.193	10790.6								1187.8				1203.27				679				2520.02				296.87			6	1993	2.77739e+06	1.05172	1.07522	5	1386	1.05347e+06	0.731398	0.407835
	13403.9	40.342	11635.9								18613.4	33.855	17006								1266.66				958.911				840.995				2813.88				417.28			7	1991	2.68297e+06	1.05066	1.03867	R_1_1	649	663119	0.34248	0.256716
	9623.65	25.312	8514.36								11942	23.256	10837.8								1524.25				986.901				640.388				2526.17				229.226			8	2565	3.08354e+06	1.35356	1.19374	R_1_2	693	680606	0.365699	0.263486
	16308.2	49.201	14152								13302.5	21.516	12281								1645				1137.2				704.078				2457.3				292.28			9	2417	3.74521e+06	1.27546	1.4499	R_2	1934	1.68323e+06	1.02058	0.651635
	13899.4	33.855	12415.7								12255	19.617	11323.7								1168.46				502.115				1203.32				2620.41				268.054	346.288		10	2096	3.63306e+06	1.10607	1.40648	R_3	1389	1.07423e+06	0.732982	0.415871
	14620.7	37.652	12970.6								7816.98	12.498	7223.6							3	2344.11	1879		3	996.889	1118.94		CyOYFP_3	2038.85	1383.38		3	3942.38	3300.99		3	320.879			11	1631	1.97803e+06	0.860686	0.765763
	17443.8	40.342	15675.8								20297.8	37.969	18495.1								1437.54				605.139				1322.82				3879.43				208.539			12	1948	2.40782e+06	1.02797	0.93215
	18839	43.348	16939.3								22953.1	46.354	20752.3								1566.61				1001.18				960.249				3219.95				433.014			13	1790	2.20038e+06	0.944591	0.851841
	9286.36	23.889	8239.44								18888.7	35.596	17198.6								1522.54				825.667				1440.47				2777.2				286.301			Average	1895	2.58308e+06
	16936.4	39.234	15217								12913.2	23.414	11801.5								1508.24				1135.72				1714.6				3003.42				746.25
	11704.2	34.172	10206.6								35004	53.947	32442.7								1593.28				1660.05				1246.05				2960.75				351.412			Fig 5T (Magenta) and U (Green)
	13158.7	30.059	11841.4					10765.4			38730.8	44.93	36597.6								1792.04				1230.7				1775.86				2932.55				473.44			elavQF;QprosRi;repoG4GFP_gal80ts_mcherryRi_4days @18_Fed_120ALH						elavQF;QprosRi;repoG4GFP_gal80ts_mcherryRi_4days @18_NR_120ALH
1	8359.3	34.33	6748.41	48.752	46.864	45.155	46.9237				19511	34.646	17866.1								2778.99				1362				1121.38				3353.07				324.122			Image number	Glial number	Normalised	Dpn voxels	Normalised		Image number	Glial number	Normalised	Dpn voxels
	7706.86	23.256	6615.61				46.9237				33469.1	49.834	31103.1								1457.62				661.924				1068.59				3740.91				587.264			1_1	1189	0.877398	2.68296e+06	0.982822		1_1	365	0.269344	883940
	7547.71	22.148	6508.45								28520.4	44.455	26409.8								1896.72				1186.17				1144.95				3200.2				303.35	403.457		1_2	1184	0.873709	2.22466e+06	0.814937		1_2	471	0.347565	837656
	6431.43	14.555	5748.46								12356.6	19.934	11410.2								2771.32				1642.9							4	4037.63	3167.73		4	141.366			2	1702	1.25596	3.39117e+06	1.24226		2_1	281	0.207358	405405
	7682.5	23.889	6561.54								11031.2	19.934	10084.8							4	2821.8	2062.3		4_1	1357.49	895.246							3969.96				371.163			3	1439	1.06188	3.02075e+06	1.10656		2_2	332	0.244993	395012
	6528.73	23.414	5430.06								42364.9	70.242	39030								2431.5				1116.67								2757.85				421.486			4	1573	1.16076	3.17729e+06	1.16391		3_1	297	0.219165	590574
	8400.74	25.312	7213.01								20474.3	39.234	18611.6								2352.25				1258.84								3582.22				405.483			5	1738	1.28252	3.15911e+06	1.15725		3_2	325	0.239827	658738
	5718.41	16.453	4946.37								24537.1	42.398	22524.2					14739.2			2223.34				576.53								2538.5				203.231			6	1202	0.886991	3.18405e+06	1.16638		4_1	343	0.25311	456105
	9382.24	30.375	7956.93							1	16529.9	32.273	15079.4	47.067	34.265	53.498	44.9433				3199				1028.18								2904.61				275.135			7	1334	0.984398	2.92159e+06	1.07024		4_2	376	0.277462	538116
	8142.24	23.414	7043.57								13418.5	21.674	12444.4								1632.2				749.889								2071				514.812			8_1	1234	0.910605	2.27691e+06	0.834079		1_1_1	423	0.312144	795374
	9825.84	29.426	8445.06								6276.55	11.074	5778.85								1356.67				933.503								3389.7				331.953			8_2	1236	0.912081	2.20815e+06	0.808891		1_1_2	440	0.324689	803736
	9237.01	23.098	8153.16								26926.6	46.354	24843.3								1852.97				504.674								3675.3				182.692			9_1	1313	0.968902	2.57735e+06	0.944134
	7605.14	21.516	6595.53								29356.3	32.748	27884.5								1729.09				689.5								2984.61				187.645			9_2	1260	0.929791	2.74808e+06	1.00668
	10766.7	30.375	9341.37								14768.7	22.148	13773.3								1908.43				393.422								2251.13				268.784			10_1	1229	0.906915	2.24765e+06	0.823361
	7270.54	21.516	6260.93								11483.2	19.617	10601.5								1710.44				904.266								3850.29				181.364	297.259		10_2	1339	0.988088	2.39819e+06	0.878505
	11187.8	21.832	10163.4								27096.7	45.562	25049								1529.97				1230							5	3807.6	2901.6		5	443.766
	11052.5	29.426	9671.77								21715.8	36.229	20087.5							5	1990.2	1990.6		4_2	737.032	787.334							2981.5				177.259			Average	1355.14		2.72985e+06
	7852.89	21.674	6835.86								39715.5	53.789	37298								1657.4				886.842								3207.09				232.794
	9207.26	23.256	8116.01								27447	45.562	25399.3								2625.76				610.206								2203				401.415
	10297.6	23.889	9176.64								12342.1	22.148	11346.7								2650.08				1141.19								2420.62				383.412			elavQF;QprosRi;repoG4GFP_gal80ts_myrAKT_4days @18_Fed_120ALH						elavQF;QprosRi;repoG4GFP_gal80ts_myrAKT_4days @18_NR_120ALH
	6867.6	23.889	5746.64								21617.8	35.596	20018								2433.51				691.706								2728.83				264.5			Image number	Glial number	Normalised	Dpn voxels	Normalised		Image number	Glial number	Normalised	Dpn voxels
	7668.26	19.301	6762.59								19660.1	36.07	18039								1569.57				657.026								3276.2				340.189			1	1187	0.875922	3.06455e+06	1.12261		0_1_1	928	0.684799	1.86168e+06
	8035.3	22.148	6996.03								24546.3	34.172	23010.5								1408.16												3010.31				365.833			2	1335	0.985136	3.212e+06	1.17662		0_1_2	1142	0.842716	2.53173e+06
	11751.2	33.855	10162.6								25774	36.229	24145.7								1837.31												2345				262.385			3	1469	1.08402	3.05242e+06	1.11816		1_1	924	0.681847	1.83037e+06
	11351.9	34.172	9748.39								11856.1	20.25	10946								1743.42												2705.37				205.369			4	1443	1.06483	3.11705e+06	1.14184		1_2	920	0.678895	2.4054e+06
	10544.4	32.748	9007.74								33976.8	47.777	31829.6							6	1060.86	2099.76											3232.11				329.5	296.266		1_4	1884	1.39026	4.02654e+06	1.475		2	1652	1.21906	3.0897e+06
	13379.1	36.07	11686.5								11730.8	22.148	10735.4								1475.95											6	2213.6	2031.97		6	254.772			1_5	1636	1.20725	2.47146e+06	0.905346		3	1608	1.18659	3.44736e+06
	15214.6	36.229	13514.6								23695.5	37.652	22003.3								2213.33												2549.66				340.302									6_1	766	0.565254	1.74639e+06
	11568.8	35.438	9905.88								12992.9	21.516	12025.9								3448.36												1939.85				211									6_2	972	0.717268	2.05463e+06
	11717	36.07	10024.5								19954.2	35.438	18361.5								2949.18												1421.94				349.932
	9140.34	28.477	7804.1								13786.8	22.148	12791.4								1619.65												1863.67				292.98
	10504.7	27.844	9198.15								16864.1	21.674	15890								2208.27												2362.22				413.775
	13897.8	36.07	12205.3								17219.1	25.945	16053.1								1759.33												2138.44				426.018
	15054.3	39.234	13213.3								17431.9	28.477	16152.1								2162.88												2475				276.693
	14196	35.596	12525.7								23984.5	34.172	22448.7																				2238.61				348.603
	15514.2	37.652	13747.4					8605.04			27440	43.348	25491.8																				1176.88				516.8
3	9091.3	25.312	7939.14	46.87	44.825	44.86	45.5183				22743.3	33.223	21250.1																				1971.75				510.37	368.647
	8060.92	19.934	7153.56				45.5183				19042.4	29.426	17719.9																			7	1738.47	2307.83
	6089.56	27.211	4850.96								16512.3	23.73	15445.8					18836.9															2203.72
	4833.42	12.498	4264.53							2	7430.64	12.656	6696.7	50.776	63.166	60.032	57.9913																2350.6
	4915.69	12.498	4346.8								12206.8	23.098	10867.3				57.9913																2448.79
	8244.44	19.301	7365.89								10068.4	16.137	9132.56																				2196.95
	17151.9	43.664	15164.4								9139.24	15.187	8258.52																				2803.94
	13990.1	32.748	12499.4								13328.1	19.617	12190.5																				2253.75
	12627.9	30.375	11245.3								8104.75	16.453	7150.61																				1897
	9555.63	23.256	8497.05								17730.3	26.262	16207.3																				2913.69
	4383.49	10.758	3893.81								13262.2	21.832	11996.1																				2271.42
	11337.6	27.686	10077.4								16207.1	26.262	14684.2
	8413.56	20.566	7477.43								16941.8	25.471	15464.7
	5254.56	12.34	4692.86								14507.4	23.098	13167.9
	15741.8	37.652	14028								8281.3	13.605	7492.33							Summary data
	10198.7	24.68	9075.33								13229.7	21.041	12009.5							Image number	lacZRi_elavQprosRi_GMR85GO1G4CD8RFP_pathGFP_96ALH_z6	Normiased intensity		Image number	InRDN_elavQprosRi_GMR85GO1G4CD8RFP_pathGFP_96ALH_z6	Normiased intensity
	7249.18	16.453	6500.27								17773.3	21.674	16516.4							0	1568.81	0.870621		0	1009.68	0.560328
	7231.62	16.137	6497.09								23525.3	31.482	21699.6							1	1528.65	0.848337		1	1152.51	0.639591
	14861.3	43.189	12895.4								13633.3	21.674	12376.4							2	1484.47	0.823815		2	1013.94	0.562696
	8103.16	21.516	7123.79								18156.5	30.375	16395							3	1879	1.04276		3	1118.94	0.620963
	9584.26	18.193	8756.15								14813.2	25.945	13308.6							4	2062.3	1.14449		4_1	895.246	0.496823
	10861.6	26.262	9666.19								24875.1	34.172	22893.4							5	1990.6	1.1047		4_2	787.334	0.436936
	12254.7	25.945	11073.8								18968.1	28.002	17344.2							6	2099.76	1.16528
	8411.98	23.098	7360.59								16378.5	29.426	14672
	9726.33	25.312	8574.17								20011.9	29.426	18305.5							Average	1801.94
	15301.1	36.07	13659.2								26516.3	35.596	24452
	15420.1	32.748	13929.4								20912.9	35.596	18848.6
	20758.1	63.281	17877.7								27267.3	31.641	25432.4							Image number	240508_CyOYFP_elavQprosRi_GMR85GO1G4CD8RFP_pathGFP_96ALH_z6	Normiased intensity		Image number	240508_InRCA_elavQprosRi_GMR85GO1G4CD8RFP_pathGFP_96ALH_z6	Normiased intensity		Image number	240508_pathKK_elavQprosRi_GMR85GO1G4CD8RFP_pathGFP_96ALH_z6	Normiased intensity
	9748	26.262	8552.6								20665.6	23.098	19326.1							0	1072.51	0.914006		0	2382.63	2.03051		0	328.293	0.279775
	12432.7	28.002	11158.1								17512.6	21.674	16255.7							1	1224.29	1.04335		1	2230.36	1.90074		1	335.327	0.28577
	10101.1	23.098	9049.73								15970.9	16.928	14989.2							2	1013.49	0.863705		2	2288.65	1.95042		2	346.288	0.295111
	15166.6	34.172	13611.2								15621	16.928	14639.3							3	1383.38	1.17894		3	3300.99	2.81314		3	403.457	0.343831
	10020	23.098	8968.57					9371.46			16004.1	19.617	14866.5											4	3167.73	2.69958		4	297.259	0.253327
4	7290.16	17.719	6419.56	46.636	54.479	46.285	49.1333				24612.9	31.641	22778							Average	1173.42			5	2901.6	2.47278		5	296.266	0.252481
	8100.79	17.719	7230.2				49.1333				40878.3	52.207	37850.7											6	2031.97	1.73167		6	368.647	0.314166
	8172.3	18.193	7278.42								15391.7	19.617	14254.1											7	2307.83	1.96677
	7754.96	21.516	6697.81								12906.1	16.453	11951.9
	5277.97	15.187	4531.79								24081.4	31.641	22246.5
	6624.6	16.453	5816.21								21400.6	27.844	19785.9
	9157.75	23.889	7984								12874.9	21.674	11618
	8598.97	21.516	7541.82								10692	17.719	9664.45
	9846.72	24.68	8634.11								13215.2	21.674	11958.3
	10872.7	23.098	9737.79								19605.8	27.211	18027.8
	12796.7	28.002	11420.9								15785.7	23.256	14437
	12582.1	26.262	11291.7								13401.7	18.193	12346.7
	15933.7	34.172	14254.8								12538.1	19.934	11382.1
	6034.34	12.498	5420.27								19399.3	30.059	17656.2
	6531.26	13.605	5862.8								22902.6	37.336	20737.4
	8384.77	19.617	7420.92								22253.2	37.652	20069.7
	6290.79	15.504	5529.03								10701.3	16.137	9765.53
	12571.8	23.414	11421.4								13810.5	23.414	12452.7
	8646.75	19.617	7682.9								8972.81	15.187	8092.09
	17917.6	34.172	16238.6								11523.7	19.143	10413.5
	17965.7	33.855	16302.3								14196.7	21.674	12939.8
	12886	24.68	11673.4								14197	20.566	13004.3
	11136.9	21.516	10079.7								12374.8	21.516	11127.1
	24704.4	53.947	22053.8								11696.7	19.301	10577.5
	10169.8	19.934	9190.35								17805.1	28.002	16181.3					15072
	6123.57	15.504	5361.8							3	10105.5	18.193	9112.02	51.164	57.288	55.378	54.61
	11314.7	26.736	10001.1								15000	26.262	13565.9				54.61
	11317.9	31.799	9755.46					9386.88			16448.9	32.748	14660.5
2	20704.2	57.902	17810.9	50.219	50.31	49.376	49.9683				18945	29.426	17338
	16053.5	47.777	13666.2				49.9683				14608.8	26.262	13174.6
	19616.2	49.834	17126.1								8075.16	14.08	7306.25
	14305.2	34.172	12597.7								21672.9	36.07	19703.1
	17461.2	36.07	15658.8								8236.37	13.289	7510.66
	13195.1	30.375	11677.3								9171.83	13.605	8428.86
	18601.7	46.354	16285.4								9885.01	15.346	9046.96
	18716.5	37.336	16850.9								12696	21.516	11521
	21928.9	43.348	19762.8								27833.5	39.076	25699.5
	19091.2	45.562	16814.5								18518.2	31.482	16798.9
	14892.6	36.07	13090.3								22541.6	29.426	20934.6
	13328.3	30.375	11810.5								19039	23.889	17734.4
	10441.1	23.414	9271.13								16067.3	17.719	15099.6
	15383.4	32.748	13747								20403	27.211	18917
	10020.7	23.414	8850.79								21283.2	31.641	19555.3
	17189.6	36.229	15379.3								22535.4	30.375	20876.6
	12708.8	30.375	11191								21893.6	28.002	20364.4
	15349	36.07	13546.7								25039.9	33.223	23225.6
	9706.24	23.098	8552.07								15978.8	26.262	14544.7
	13165	30.059	11663								17807.3	23.889	16502.8
	12305.2	31.482	10732.1								20911	32.748	19122.6
	13590.4	31.641	12009.4								7961.1	15.187	7131.74
	16528.1	45.562	14251.5								12344	17.719	11376.3
	8843.24	23.256	7681.17					13334.4			20494.1	26.262	19059.9
5	19410.7	50.625	17071	45.776	47.42	45.452	46.216				16650.2	26.262	15216.1
	8293.96	18.984	7416.59				46.216				15406.6	30.059	13765.1
	13389.2	30.059	12000								20774.3	32.748	18985.9
	8108.07	17.719	7289.17								25861.9	29.426	24255
	10216	24.68	9075.36								15983.6	16.928	15059.1
	8087.34	18.193	7246.54								18687.4	30.059	17045.9					15837.5
	13569.1	27.844	12282.2							4	14336.7	21.516	13244.6	49.877	51.458	50.941	50.7587
	6965.05	15.346	6255.82								12574.6	16.453	11739.5				50.7587
	11161.4	26.262	9947.66								14750.4	24.996	13481.6
	6486.49	13.605	5857.72								10871.6	14.555	10132.8
	11623	21.516	10628.6								7740.25	12.656	7097.84
	5857.31	13.289	5243.15								23874.3	30.375	22332.5
	14003.2	27.211	12745.6								22202.7	25.312	20917.9
	8115.19	15.504	7398.66								22839	27.844	21425.7
	8641.06	16.137	7895.27								7857.48	11.074	7295.37
	17625.4	35.438	15987.6								9390.78	13.605	8700.21
	6009.82	9.65	5563.84								8364.99	12.498	7730.61
	11636	26.262	10422.3								13942.8	24.68	12690
	6891.01	15.504	6174.48								24612.5	28.002	23191.1
	11731.9	24.996	10576.7								16295.1	25.945	14978.1
	15873.5	30.691	14455.1					9596.83			13649.8	21.041	12581.8
6	7387.14	19.617	6476.75	45.036	51.253	42.935	46.408				10943.1	13.922	10236.4
	6068.67	16.137	5319.79				46.408				24978.5	30.375	23436.7
	6737.71	18.193	5893.41								20991.2	31.482	19393.2
	5424.31	16.453	4660.76								15355.4	23.889	14142.8
	8537.59	21.99	7517.08								13985.9	23.098	12813.5
	5189.38	15.187	4484.58								15023.8	23.098	13851.3
	3074.05	9.65	2626.21								15769.5	23.098	14597.1
	5205.2	16.453	4441.65								15539.5	19.617	14543.8
	9613.53	25.945	8409.47								19500.8	30.059	17975
	10075.8	21.516	9077.28								20817.8	28.002	19396.4
	9838.97	25.312	8664.29								17931.8	28.477	16486.4
	6735.97	16.453	5972.42								12166.3	23.889	10953.7
	13815.6	28.477	12494								15774.6	23.414	14586.1
	12748.2	30.375	11338.5								25236.6	36.229	23397.6
	6029.6	17.719	5207.29								17321.7	23.414	16133.2
	9820.14	23.889	8711.5								9051.75	17.719	8152.36
	8882.63	25.945	7678.58								18407.4	30.059	16881.7
	6590.58	16.453	5827.03								18893.4	28.002	17472.1
	9963.95	21.516	8965.43								19732.7	27.844	18319.4
	12717.8	32.748	11198								14460.7	21.516	13368.6
	11047.5	25.945	9843.43								20917.1	31.641	19311.1
	9530.95	23.414	8444.35								25288.9	36.229	23450
	9224.03	19.934	8298.94								23244.2	21.674	22144
	9129.27	21.674	8123.42								23027.6	30.375	21485.8
	10079	24.68	8933.61								14884.4	21.832	13776.2
	4720.78	10.916	4214.19								17446	31.482	15848					15602.2
	5959.67	13.605	5328.29							5	8349.96	19.934	7423.14	30.228	51.718	57.538	46.4947
	12162	27.844	10869.8								25291.5	37.336	23555.5				46.4947
	12596.3	32.748	11076.5								6723.79	12.498	6142.7
	12038	29.426	10672.4								10278.9	15.346	9565.42
	8425.74	21.516	7427.23								31471.5	43.664	29441.4
	7727.27	21.041	6750.8								17264.9	22.148	16235.1
	14443.2	33.855	12872								9528.26	14.555	8851.53
	11300.6	25.945	10096.6								14272.5	16.453	13507.5
	11691.7	29.426	10326.1								24319.9	35.596	22664.9
	21098.1	57.902	18411					8240.35			16787.2	21.516	15786.9
7	9123.42	19.301	8078.81	48.702	57.984	55.679	54.1217				7852.25	11.074	7337.37
	10278.6	20.25	9182.65				54.1217				9890.23	13.289	9272.36
	7363.56	14.08	6601.53								15954.9	21.516	14954.6
	9576.03	21.516	8411.55								15699.6	23.256	14618.3
	14496.5	32.906	12715.5								10554.8	15.346	9841.33
	5815.55	11.074	5216.2								16860.5	19.934	15933.7
	15782.8	30.375	14138.9								11820.6	16.453	11055.6
	5800.83	11.391	5184.33								15676.7	28.002	14374.7
	6393.62	13.922	5640.14								19021.4	25.945	17815.1
	16792.5	31.482	15088.6								12363.7	13.605	11731.2
	8816.5	16.137	7943.14								18807.8	25.312	17630.9
	8846.72	13.605	8110.39								22809.1	32.748	21286.5
	12068.8	21.516	10904.4								18648.4	26.262	17427.3
	13642.6	21.674	12469.6								21573.7	32.748	20051.1
	3435.22	6.645	3075.58								14506.3	21.674	13498.6
	7085.76	11.074	6486.42								18664.3	26.262	17443.3
	9978.03	21.516	8813.55								23243.8	36.229	21559.4
	8561.32	17.719	7602.34								21613.6	26.262	20392.5
	14319.1	30.375	12675.2								28610.6	40.5	26727.5
	9649.6	17.719	8690.62								17202.4	21.041	16224.1
	15171.5	28.002	13656								19862.6	24.68	18715.1
	7447.57	15.187	6625.62								16791.8	19.934	15865
	15097.5	30.375	13453.5								18045.4	27.211	16780.3
	13401.9	24.68	12066.1								12037.5	11.391	11507.9
	11536.2	23.098	10286.1								39312.4	49.201	37024.8
	16596.3	32.748	14823.9								16565	25.312	15388.1					16323.1
	13290.6	22.148	12092							6	13991	27.844	12589.9	49.736	49.822	51.398	50.3187
	10056.8	19.143	9020.76								13928.7	23.414	12750.5				50.3187
	10249.3	17.719	9290.37								13580.2	27.844	12179.1
	14342.1	21.674	13169					9717.1			9905.89	19.617	8918.79
											20883.9	35.754	19084.8
											10539	20.25	9520.06
											6329.07	11.074	5771.85
											9866.18	17.719	8974.58
											14023.3	23.098	12861
											34518.5	55.213	31740.3
											13952.6	21.516	12869.9
											13379.2	21.674	12288.6
											8152.68	14.08	7444.2
											12995.8	21.516	11913.1
											10890.2	17.086	10030.5
											8856.84	14.08	8148.36
											13880.7	21.516	12798.1
											22772.4	37.969	20861.8
											36062.2	50.625	33514.9
											24267.4	43.348	22086.2
											17661	27.844	16259.9
											38566.8	56.004	35748.7
											10948.9	19.934	9945.87
											13615.1	27.211	12245.9
											17363.1	26.262	16041.6
											18369	28.477	16936
											28880.6	41.766	26779
											31462.6	40.5	29424.7
											15118.4	23.889	13916.3
											13616.9	23.098	12454.6
											12247.5	21.516	11164.8
											12579.2	22.148	11464.7
											14513.4	23.098	13351.1
											19735.8	31.482	18151.7
											23953.5	39.234	21979.3					15777.5
										7	9382.08	21.041	8261.57	45.568	56.917	57.275	53.2533
											12822	19.617	11777.4				53.2533
											26770	39.076	24689.1
											12200.1	19.301	11172.3
											11333.4	17.719	10389.8
											13915.4	21.516	12769.6
											21600.6	41.449	19393.3
											12848.3	18.193	11879.5
											10624.9	17.719	9681.33
											16292.7	30.059	14692
											17893.1	23.414	16646.2
											47839.5	66.445	44301.1
											12406.6	15.187	11597.8
											19030.1	31.641	17345.1
											23455.4	37.969	21433.4
											13567.2	19.934	12505.6
											14394.4	21.516	13248.6
											16979.5	23.098	15749.4
											20817.8	27.211	19368.7
											32689.2	45.562	30262.9
											8380.65	11.074	7790.92
											22313.1	28.002	20821.9
											13623.2	17.719	12679.6
											18156.8	21.516	17011
											11236.7	16.453	10360.5
											22098.4	25.945	20716.8
											14212.2	23.414	12965.3
											29993.4	40.184	27853.5
											22435.1	37.336	20446.8
											30998.6	47.777	28454.4
											10368	21.041	9247.5
											19695.2	36.229	17765.9
											13120.3	20.25	12041.9
											13618.6	25.945	12236.9
											14293.7	24.363	12996.2
											19382.7	32.906	17630.4
											13222	19.617	12177.3
											20385.1	32.748	18641.2
											16981.4	30.375	15363.8
											32815.8	43.348	30507.3
											17444.1	28.002	15952.9
											18102.6	20.25	17024.2
											11866.7	17.719	10923.1
											12534	18.193	11565.1
											17532.9	24.996	16201.7
											16420.1	28.002	14928.9
											35549.8	47.461	33022.4
											13374.3	21.674	12220.1
											14028.7	22.148	12849.2					16725.7
[truncated: 5 more columns]

## Sheet: Fig 6
Fig 6E (Blue)																				Fig 6J (Blue)
FB nuclear Dilp6 CTCF_2024-12-03
Ilp6-G4>nGFP_Fed_65-92ALH_FB_Z8										Ilp6-G4>nGFP_NR_65-92ALH_FB_Z8										Ilp6-G4>nGFP_Fed_65-92ALH_CG_Z4										Ilp6-G4>nGFP_NR_65-92ALH_CG_Z4										elavQprosRi_Ilp6-G4>nGFP_Fed_68-92ALH_CG_Z4
					Background mean gray value										Background mean gray value										Background mean gray value										Background mean gray value										Background mean gray value
Serial number	IntDen	Area	CTCF	Average	BK1	BK2	BK3	Mean		Serial number	IntDen	Area	CTCF	Average	BK1	BK2	BK3	Mean		Serial number	IntDen	Area	CTCF	Aberage	BK1	BK2	BK3	Mean		Serial number	IntDen	Area	CTCF	Average	BK1	BK2	BK3	Mean		Serial number	IntDen	Area	CTCF	Average	BK1	BK2	BK3	Mean
0	269661	127.354	263465		45.91	49.439	50.611	48.6533		0	150773	73.723	148159		36.829	34.901	34.622	35.4507		0_1	33977.4	27.211	33045.3		32.342	32.62	37.811	34.2577		0_1	28224.2	16.295	27687.4		31.784	33.733	33.315	32.944		0	11448.5	12.498	11028.1		33.642	33.446	33.839	33.6423
	158531	125.771	152412					48.6533			151119	84.639	148119					35.4507			21819.1	15.504	21287.9					34.2577			23047.2	12.182	22645.9					32.944			9151.58	9.492	8832.24					33.6423
	172229	122.766	166256								177843	101.25	174253								24501.1	15.187	23980.8								23769.7	12.973	23342.3								23643.6	13.605	23185.9
	253554	134.473	247012								100541	65.338	98224.3								16125.5	12.498	15697.3								23029.3	9.967	22701								15203.3	10.125	14862.7
	247448	129.252	241159								223398	104.572	219690								28285	19.617	27612.9								29301	11.549	28920.5								15389.7	13.605	14932
	174732	122.133	168790								123403	91.125	120173								21403.9	15.187	20883.7								25567.5	13.447	25124.5								18697.9	15.187	18186.9
	129177	90.65	124767								158632	105.68	154886								26765	12.973	26320.5								17620.7	7.91	17360.1								8920.12	6.645	8696.57
	191768	111.691	186333	193774							346540	131.309	341885								23281.5	12.498	22853.3								19871.3	11.391	19496								9450.26	12.656	9024.49
2	270148	151.242	263679		42.261	43.919	42.141	42.7737			194057	68.027	191646								52280.9	28.477	51305.4								27341.8	12.182	26940.4								11454.2	12.656	11028.4
	231053	159.785	224218					42.7737			175076	52.207	173226	177026							32067.6	19.934	31384.7	27437.2							23378	10.441	23034	23725.2							17696.8	28.002	16754.7	13653.2
	331695	191.426	323507							1	367385	139.535	362455		35.463	35.388	35.135	35.3287		0_2	55653.6	31.482	54575.1							0_2	30967.6	12.023	30571.5							1	23208.1	14.555	22722		32.84	33.778	33.573	33.397
	148508	128.777	143000	238601							334310	132.891	329616					35.3287			28567.5	16.453	28003.9								22628.7	10.6	22279.5								9690.73	9.492	9373.73					33.397
4	202008	165.48	193451		52.613	51.821	50.711	51.715			489326	170.859	483290								40822.3	21.516	40085.2								22565.1	15.82	22044								38751.2	23.098	37979.8
	176972	113.906	171082					51.715			197123	89.859	193949								27240.2	11.074	26860.8								10162	4.113	10026.5								18250.3	10.916	17885.8
	140056	137.004	132970								374836	119.127	370627								34363.8	18.193	33740.5								18713.7	11.074	18348.9								22779.4	13.605	22325
	232143	146.18	224584								286883	94.922	283530								28866.2	10.916	28492.3								29173	12.498	28761.2								16699	11.391	16318.5
	190906	140.801	183624								401101	157.254	395545								22151.1	10.125	21804.3								30689.3	13.922	30230.7								8415.46	5.379	8235.81
	219967	146.971	212366								320799	136.055	315992								19690.9	9.492	19365.7								23156	10.916	22796.4								15076.6	12.656	14653.9
5	147331	119.127	136975		85.315	86.548	88.928	86.9303			283624	112.324	279656								29798	15.187	29277.8								36482.3	17.877	35893.3								10804	12.656	10381.3
	164473	131.309	153058					86.9303			356541	137.637	351679	336634							31241.3	18.193	30618.1	31282.4							20928.1	10.6	20578.9	24153.1							6738.66	6.645	6516.74	16639.3
	99561	109.16	90071.7							2	500175	143.49	495265		34.339	34.119	34.187	34.215		1_1	38266.5	13.605	37818.9		31.796	32.138	34.762	32.8987		1_1	23962.4	10.283	23625.4		32.526	32.621	33.171	32.7727		2	25728.7	19.301	25080.3		33.155	34.425	33.21	33.5967
	222049	142.383	209672								611560	188.736	605103					34.215			43451	13.289	43013.8					32.8987			38360.1	17.561	37784.6					32.7727			26380.7	16.453	25827.9					33.5967
	152719	122.449	142075								176887	65.338	174651								47828.3	15.346	47323.4								23499.5	11.074	23136.6								9418.78	14.08	8945.74
	209606	208.986	191439								389640	142.066	384779								58074.3	19.934	57418.5								20116.5	9.018	19820.9								7824.41	19.617	7165.34
	144115	146.812	131353								551452	174.656	545477								67280.9	20.25	66614.7								46124.6	19.775	45476.5								6390.93	13.289	5944.47
	355187	250.119	333444	173511							143741	60.117	141684								36610.3	12.498	36199.1								25927.1	12.973	25502								2892.59	9.492	2573.69
6	290045	174.973	279390		48.321	77.378	56.993	60.8973			263070	93.656	259866								41243.4	13.922	40785.4								12876.5	9.176	12575.7								8106.17	25.154	7261.08
	339536	153.773	330172					60.8973			622643	166.113	616960								58489.1	19.617	57843.7								19374	11.707	18990.4								12926.6	18.352	12310.1
	417861	236.672	403448								334331	106.629	330683								43400.5	15.504	42890.4								54716	19.775	54067.9								6487.59	7.594	6232.46
	277233	152.824	267927								299581	82.898	296744								37981.1	11.074	37616.8	46752.5							20803.4	9.334	20497.5	28147.7							10064.1	8.227	9787.69	11112.9
	387912	208.828	375195								542416	156.305	537068							1_2	46702.8	15.187	46203.2							1_2	33122	15.187	32624.3							3	5914.11	11.074	5536.01		35.618	33.496	33.315	34.143
	186756	100.301	180648								440146	149.502	435031								53146.6	18.193	52548.1								13435.6	7.436	13191.9								11467.4	13.605	11002.8					34.143
	371168	164.848	361129								386594	135.58	381956								56280.4	16.928	55723.5								14815.7	9.65	14499.5								7664.78	10.916	7292.08
	432877	181.143	421846								521070	150.609	515917								31553.6	10.125	31220.5								30478.1	16.295	29944.1								19564.8	15.979	19019.3
	260853	154.406	251450								248037	94.764	244795	397732							55804.6	17.719	55221.6								10844.5	5.854	10652.7								6597.86	10.758	6230.55
	235157	121.342	227768							3	314191	131.309	309615		35.031	34.675	34.843	34.8497			37230.3	16.137	36699.4								21380.7	12.182	20981.4								9501.36	15.187	8982.83
	225713	136.055	217428								317697	146.496	312592					34.8497			66411.5	19.934	65755.7								27360.3	12.498	26950.7								7364.04	12.656	6931.93
	280816	169.594	270488								254398	105.68	250715								85007.4	25.312	84174.7								10282.3	6.486	10069.7								1872.97	9.176	1559.67
	227740	134.156	219570								446600	161.209	440982								36655.7	11.391	36280.9								16289.2	10.441	15947								10423.8	19.617	9754.06
	279193	166.113	269077								426395	156.621	420937								12665.9	21.041	11973.7	47580.1							24132.6	13.605	23686.7	19854.8							4123.25	13.289	3669.52	7997.87
	217773	134.314	209593	285675							331617	126.562	327206							2_2	22524.6	9.176	22197.3		37.691	35.074	34.254	35.673		2_1	17675.6	8.859	17379		33.424	33.42	33.592	33.4787		4	33383.4	11.865	32987.4		33.358	33.165	33.607	33.3767
7	190325	105.68	183590		44.389	74.938	71.868	63.7317			248975	101.25	245447								52668.7	20.25	51946.3					35.673			27389.4	12.34	26976.3					33.4787			15699.1	9.65	15377					33.3767
	248947	118.494	241396					63.7317			265417	104.572	261773								18633.8	5.854	18425								29743.6	12.34	29330.5								38417.7	19.143	37778.8
	146981	100.934	140549								394275	119.127	390124								33777.3	16.137	33201.7								29656	11.865	29258.7								10032.6	8.227	9758.02
	167336	115.805	159955								218641	78.627	215901								41203.8	20.092	40487.1								23306.2	10.758	22946								15117.9	8.068	14848.6
	150689	102.516	144156								206889	112.482	202969								29428.2	10.6	29050								20856.7	9.334	20544.2								17157	13.289	16713.4
	146286	104.414	139632							4	249629	77.361	246953		34.64	34.509	34.636	34.595			54767.5	24.68	53887.1								35775.4	13.289	35330.5								18651.8	11.074	18282.2
	149013	208.986	135694								415369	122.449	411133					34.595			31357.3	19.143	30674.4								22337.6	8.543	22051.6								15818.4	9.492	15501.6
	64918.3	136.055	56247.3								233491	83.531	230602								36863.2	20.725	36123.9								21444.8	8.701	21153.5								14576.5	8.227	14301.9
	64492.8	120.867	56789.7								311462	109.16	307686								32360.9	13.764	31869.9	34786.3							29419.3	13.447	28969.1	25393.9							8799.73	8.543	8514.6	18406.4
	54370.9	101.25	47918.1								279945	93.023	276727							2_1	36534.3	13.922	36037.7							2_2	54491.8	24.68	53665.5							5	34229	17.877	33632.3		33.554	33.782	33.669	33.6683
	39417.4	109.16	32460.5								217253	67.078	214932								45725.4	17.561	45099								18128.5	9.492	17810.7								21232.3	11.549	20846.8					33.6683
	39277.2	96.662	33116.8	114292							281942	94.289	278680								119669	39.234	118269								16418.2	8.859	16121.6								28694.6	15.187	28187.7
8	419268	193.957	408817		44.407	57.71	59.535	53.884			309349	113.59	305420								65206.4	22.307	64410.7								11622.7	8.068	11352.6								11131.3	6.961	10899
	280155	148.395	272159					53.884			250783	68.977	248397								34998	11.549	34586								20976.8	11.391	20595.4								13883.6	10.125	13545.7
	234479	148.395	226483								207119	60.592	205022								35537.5	19.459	34843.3								44162.2	21.199	43452.5								14550.1	10.125	14212.2
	308219	135.58	300914								290067	92.707	286859								59777.5	28.318	58767.3								25235.3	15.029	24732.1								30223.1	13.605	29769
	321430	148.395	313433								355605	100.934	352113								40303.5	14.396	39790								20692.2	10.6	20337.3								27592.2	11.074	27222.6
	202442	118.336	196066								332133	93.023	328915								46723.1	24.205	45859.6								18317.2	8.543	18031.2								25169.6	13.605	24715.6
	303115	151.559	294949							5	281117	99.984	277208		37.233	39.66	40.373	39.0887			35604.6	20.725	34865.2	51252.8							20861	9.967	20527.3	24662.6							20859.6	12.498	20442.4	22347.3
	292194	159.469	283601								175261	74.672	172342					39.0887		3_1	40645.7	21.041	39939.6		32.442	32.394	35.84	33.5587		3_1	35078.4	14.396	34604.3		32.459	33.901	32.437	32.9323
	268297	121.342	261758								294260	115.805	289733								50382.2	20.566	49692					33.5587			22757.7	9.809	22434.6					32.9323
	211754	184.781	201797	275998							209116	98.086	205282								33651.2	10.916	33284.9								17532.5	11.865	17141.8
											198904	108.844	194650								53349.6	19.301	52701.9								20782.8	9.334	20475.4
			213133								190580	92.707	186956								42685.9	17.719	42091.3								17572.1	10.758	17217.8
											213438	123.398	208615								36046.6	14.08	35574.1								16957.3	9.492	16644.7
											141653	91.758	138066								53207.3	17.719	52612.7								18804.7	13.447	18361.8
											330966	155.672	324881								53771.3	19.934	53102.4								26990.6	14.555	26511.2
											149238	76.57	146245								51739.1	18.193	51128.5								20290.7	14.713	19806.1
											123298	91.283	119730								67589.6	19.301	66941.9	47706.9							62771.2	19.459	62130.4	25532.8
elavQprosRi_Ilp6-G4>nGFP_Fed_68-92ALH_FB_Z8											169888	104.414	165807							3_2	59301.5	23.256	58521.1							3_2	117063	30.533	116058
					Background mean gray value						194746	104.572	190659								29313	12.656	28888.3								29128.4	16.295	28591.7
Serial number	IntDen	Area	CTCF	Average	BK1	BK2	BK3	Mean			184989	80.051	181860								49308.1	18.193	48697.6								21440.3	9.018	21143.3
0	387797	196.33	380063		40.545	37.487	40.135	39.389			142836	78.311	139775								25866.2	9.492	25547.7								42355.9	29.742	41376.4
	443532	218.795	434914					39.389		6	190850	68.66	188516		34.09	33.857	34.038	33.995			39227.9	13.289	38781.9								26438.9	12.182	26037.7	46641.3
	542251	161.684	535882								280459	114.855	276555					33.995			48279	16.137	47737.5							4_1	14591.7	8.227	14322.8		32.755	32.842	32.47	32.689
	109284	122.449	104461								294099	115.805	290162								22920.6	10.916	22554.3								15089.9	10.125	14758.9					32.689
	119333	81.316	116130								145017	81.316	142253								26151.9	8.068	25881.2								46397.8	26.895	45518.6
	148727	148.395	142882								259956	109.16	256245								29083.7	12.498	28664.3								23075.5	12.656	22661.8
	187835	115.805	183274								231425	92.707	228273								34914.6	12.498	34495.2	35976.9							34310.5	21.199	33617.5
	161187	128.145	156139								333311	91.283	330208							4_1	80064.2	44.93	78600.8		32.431	32.544	32.741	32.572			39939.2	19.459	39303.1
	139734	148.395	133889								375431	115.488	371505								76509.2	39.234	75231.3					32.572			35430.7	18.352	34830.8
	335519	204.715	327456								237054	86.854	234102								50990.3	25.312	50165.8								26191.6	15.662	25679.7
	125215	173.074	118398								246147	95.555	242899								64368.1	27.844	63461.2								21359.3	12.814	20940.4
1	216383	246.164	200142		67.439	63.443	67.057	65.9797			295844	96.82	292553								40652.8	19.617	40013.9								26889.6	15.504	26382.8	27801.6
	396670	256.922	379719					65.9797		7	239394	78.785	236589		35.273	35.621	35.937	35.6103			24814.3	15.187	24319.6							4_2	33828.9	10.758	33477.2
	135135	198.703	122025								253132	131.309	248456					35.6103			32743.3	16.928	32191.9								46290.1	14.555	45814.3
	332088	222.275	317422								383450	134.156	378673								30883.8	17.719	30306.6								23479.1	9.809	23158.4
	211115	207.721	197410								287079	108.844	283203								28905.3	11.865	28518.8								19579.2	9.334	19274.1
	303406	178.928	291601								144199	118.969	139963								32628.1	15.187	32133.5	45494.3							25764.5	8.543	25485.2
	136396	201.551	123098								285386	120.867	281082							4_2	50852.3	30.059	49873.3								9669.85	4.271	9530.24
	227764	194.906	214904								174176	123.398	169782								32564.2	17.719	31987.1								14954	7.594	14705.8
	260377	213.891	246264								138679	112.482	134673								51794.8	21.516	51093.9								8479.21	8.227	8210.28
	189923	184.148	177773							8	230769	74.672	227941		38.421	37.665	37.523	37.8697			46879.5	22.148	46158.1								20258.9	9.334	19953.7
	281490	183.674	269371								330335	97.137	326656					37.8697			23075.3	12.656	22663.1								29477.4	15.82	28960.2	22856.9
	262383	181.934	250379								164474	67.078	161934								32661.5	13.605	32218.4							5_1	21154.3	9.176	20853.3		32.787	32.672	32.931	32.7967
	157924	229.869	142758								171711	66.604	169188								42540.8	18.193	41948.2								25955	13.605	25508.8					32.7967
	182105	228.445	167033								206018	75.305	203167								53557.8	18.193	52965.2								18595.4	10.125	18263.3
2	154439	205.348	138839		77.949	79.227	70.723	75.9663			179140	75.305	176288								41583.4	21.516	40882.6								38365	17.719	37783.9
	115553	181.143	101793					75.9663			259029	85.113	255806								36741.4	17.719	36164.3	40595.4							25077.6	17.719	24496.4
	269617	275.906	248657								297334	93.023	293811							5_1	67166.4	25.312	66339.2		32.311	32.833	32.898	32.6807			20127.9	9.492	19816.6
	166082	183.832	152117								421932	123.398	417259								18371.8	8.859	18082.3					32.6807			23664.8	16.137	23135.6
	133369	157.254	121423								211228	82.898	208089								23908.6	12.498	23500.2								17954	15.187	17455.9
	184540	166.43	171897								317566	99.51	313798								35307.5	21.516	34604.3								22000.8	11.074	21637.6
	117559	173.707	104364																		68318.1	26.736	67444.4								34628.6	14.08	34166.8	24311.8
	107040	161.842	94745.2																		58648.7	30.691	57645.7							5_2	18570.5	6.645	18352.6
	90869.5	154.406	79139.8																		117072	40.5	115748								19131.2	10.125	18799.1
	277743	244.582	259163																		94408.2	39.551	93115.6								12249.4	5.695	12062.6
	191308	166.43	178665							elavQprosRi_Ilp6-G4>nGFP_NR_68-92ALH_FB_Z8											32224.6	21.357	31526.6								8698.48	5.062	8532.47
3	138814	235.723	127418		56.347	44.535	44.154	48.3453							Background mean gray value						42022.1	22.465	41287.9	54929.5							23354.1	12.656	22939
	110387	197.912	100818					48.3453		Serial number	IntDen	Area	CTCF	Average	BK1	BK2	BK3	Mean		5_2	90282.4	41.766	88917.5								28087.9	10.125	27755.8
	74858.1	166.113	66827.3							0	329511	131.309	324879		34.287	34.277	37.247	35.2703			104961	28.793	104020								13501.2	8.068	13236.6
	94757.7	229.869	83644.6								161323	93.023	158042					35.2703			123753	52.049	122052								32266.8	16.453	31727.2
	101245	174.023	92831.6								115230	57.902	113188								91980.9	31.166	90962.4								26706.9	12.656	26291.8
	90317.7	193.008	80986.7								195222	84.639	192237								48855.8	20.092	48199.2								23710.9	8.859	23420.3	20311.7
	205611	211.992	195362								196473	107.578	192679								80048.4	25.629	79210.8
	111019	161.842	103194								179957	91.125	176743								28855.8	12.814	28437
	145138	161.209	137344								185902	102.516	182286								49215.3	21.832	48501.8
	152905	217.055	142411								156628	112.482	152661								42770.5	19.301	42139.8
	97456.8	157.254	89854.3								184914	99.984	181388								44630.5	17.402	44061.8	69650.2
	264882	246.797	252951								115014	70.875	112515
	176357	223.066	165573								126907	49.201	125172
4	195576	251.859	185100		40.822	41.381	42.581	41.5947			148979	87.328	145899
	243855	193.008	235827					41.5947			97376.4	73.723	94776.2							Fig 6M (Magenta) and N (Green)															Fig 6Q (Magenta) and R (Green)_ Same datasets as Fig 5L and M
	127597	164.531	120753								154475	76.57	151775							mcherryRi							dilp6Ri								mCherryRi					dilp6Ri					P60
	205277	159.469	198644								178392	84.164	175423							Image number	Glial number	normalised glial number	Dpn voxels	normalised Dpn voxels			Image number	Glial number	normalised glial number	Dpn voxels	normalised Dpn voxels				Image number	Glial number	Dpn Volume	Glial normliased	Dpn normalised	Image number	Glial number	Dpn Volume	Glial normliased	Dpn normalised	Image number	Glial number	Dpn Volume	Glial normliased	Dpn normalised
	246665	263.25	235716								115255	84.639	112270							1	1334	1.01044	3.52716e+06	0.947495			15_1	1070	0.81047	3.08593e+06	0.828967				1	1388	3.93628e+06	0.932378	1.04681	13	1223	3.42032e+06	0.821541	0.909596	1_1	255	1.04971e+06	0.171294	0.27916
	159568	199.811	151257							1	252805	78.311	250037		35.595	36.519	33.935	35.3497		2	1701	1.28842	4.46923e+06	1.20056			15_2	999	0.756691	2.58794e+06	0.695194				2	1635	5.51483e+06	1.0983	1.46661	14	781	2.28356e+06	0.524631	0.607288	1_2	303	995994	0.203538	0.264874
	131439	191.426	123477								161004	74.197	158381					35.3497		3	1556	1.17859	4.17859e+06	1.12249			16_1	1020	0.772597	1.93361e+06	0.519422				3	1460	2.77575e+06	0.980743	0.738182	15_1	858	2.23295e+06	0.576355	0.593829	2_1	631	1.44722e+06	0.423869	0.384874
	147849	173.391	140637								130844	64.705	128557							4_1	1094	0.828648	3.4756e+06	0.933645			16_2	962	0.728665	1.83198e+06	0.49212				4	1425	2.90321e+06	0.957232	0.772078	15_2	915	3.0651e+06	0.614644	0.815131	2_2	586	1.4726e+06	0.393641	0.391622
	127560	162.158	120815								161135	138.902	156225							4_2	982	0.743814	2.2591e+06	0.606859			17_1	1110	0.840768	3.32787e+06	0.893958				5	1785	4.37237e+06	1.19906	1.16279	16_1	1425	3.32426e+06	0.957232	0.884052	3_1	417	1.0651e+06	0.280116	0.283251
5	81261.7	244.898	70732.8		43.708	43.724	41.547	42.993			85005.4	101.25	81426.2							5	1162	0.880155	3.47966e+06	0.934733			17_2	1084	0.821074	2.89945e+06	0.778874				6	1651	4.44855e+06	1.10905	1.18304	16_2	1293	3.46561e+06	0.868562	0.921642	3_2	498	1.06106e+06	0.334528	0.282178
	131676	199.811	123086					42.993			66906.6	92.865	63623.9							6_1	1112	0.842282	3219893	0.864954			18_1	1054	0.79835	2.0025e+06	0.537927				7	1634	4.15096e+06	1.09763	1.1039	17	1545	4.02513e+06	1.03784	1.07044	4_1	794	914373	0.533363	0.243168
	147129	155.672	140436								56418.6	122.766	52078.8							6_2	1104	0.836223	2.88989e+06	0.776306			18_2	1044	0.790776	1.92148e+06	0.516164				8	1292	3.19484e+06	0.867891	0.849632	18	1446	3.82653e+06	0.971339	1.01762	4_2	927	1.5622e+06	0.622705	0.415451
	109465	204.715	100663								75889.7	84.639	72897.8							7_1	1520	1.15132	4.386e+06	1.1782			19_1	1005	0.761235	3.77025e+06	1.01279				9	1222	3.25565e+06	0.820869	0.865803						5_1	577	1.30741e+06	0.387595	0.347691
	92342.2	223.383	82738.3								101454	102.516	97829.9							7_2	1591	1.2051	3.94323e+06	1.05926			19_2	994	0.752904	2.3904e+06	0.642128				10	1353	4.23957e+06	0.908867	1.12747						5_2	605	1.32768e+06	0.406404	0.353082
	108659	197.279	100178								174929	136.055	170119							8	1156	0.87561	3.13097e+06	0.841068			20_1	816	0.618078	1.50346e+06	0.403872				11	1627	3.52557e+06	1.09292	0.937586						6	1448	2.79995e+06	0.972682	0.744616
	81484.4	234.615	71397.6							2	210857	91.125	207383		38.817	37.697	37.843	38.119		9	1247	0.944538	2.75287e+06	0.739498			20_2	783	0.593082	1.52602e+06	0.409931				12	1392	2.80553e+06	0.935065	0.7461						7	1039	2.99718e+06	0.69794	0.797067
	89361.7	241.576	78975.6								311946	118.494	307429					38.119		10	1386	1.04982	3.84491e+06	1.03285			21	1310	0.992257	4.15161e+06	1.11524
	100194	244.266	89691.9								214582	96.82	210891							11	1588	1.20283	4.83271e+06	1.2982			22	1022	0.774112	3.35493e+06	0.901228
	73466.2	171.492	66093.3								159586	77.361	156637							12_1	1433	1.08542	4.50288e+06	1.2096			23_1	1269	0.961202	3.08842e+06	0.829636				Average	1488.67	3.76026e+06
6	170164	184.148	161412		48.091	46.334	48.164	47.5297			238966	91.125	235492							12_2	1249	0.946053	3.53463e+06	0.949502			23_2	1117	0.84607	2.45554e+06	0.659627
	127796	177.82	119344					47.5297			271393	115.172	267002							13	1275	0.965747	4.26232e+06	1.14498			24_1	1005	0.761235	3.0385e+06	0.816227
	278462	203.449	268792								154166	88.594	150789							14	1274	0.964989	4.31747e+06	1.15979			24_2	1101	0.833951	2.68203e+06	0.720468
	178357	197.912	168951								171806	81.633	168694														25_1	1293	0.979381	2.89763e+06	0.778384
	94534.8	136.055	88068.1								275012	99.984	271201														25_2	1133	0.858189	2.27825e+06	0.612003
	291278	224.648	280601								178536	74.197	175708							Average	1320.22		3.72262e+06
	109921	161.842	102229								159114	54.422	157039
	139125	151.242	131937							3	148042	115.805	143973		34.878	35.039	35.495	35.1373
	242369	244.898	230729								91721.6	70.242	89253.5					35.1373
	97303.8	138.902	90701.8								73951.3	75.305	71305.2
	144486	174.656	136185								142961	123.715	138614
	169701	172.125	161520								197633	122.449	193331
7	170392	225.281	158146		53.818	58.122	51.144	54.3613			151502	156.621	145999
	85726.3	188.736	75466.4					54.3613			92844	115.488	88786.1
	137379	179.561	127618								64948.2	102.516	61346.1
	156623	184.148	146612								112636	139.852	107722
	123153	173.707	113710								113793	123.715	109446
	157236	174.973	147724							4	275424	119.918	270960		37.732	36.968	36.979	37.2263
	145547	166.113	136517								171384	92.707	167933					37.2263
	135699	156.305	127202								108036	91.125	104644
	122684	246.164	109303								160066	136.055	155001
	139995	183.199	130036								613607	189.053	606569
	131673	183.674	121689								127686	102.516	123869
8	91685.5	161.842	85567.4		36.241	39.436	37.732	37.803			196683	146.812	191218
	76196.8	148.395	70587					37.803			271585	157.254	265731
	85629.8	154.406	79792.8								270540	190.002	263467
	87903.4	139.852	82616.5								253537	104.572	249644
	106811	191.742	99562.1							5	136565	101.25	132494		42.201	42.04	36.394	40.2117
	82488.9	169.119	76095.6								106382	101.25	102311					40.2117
	108873	188.578	101745								142949	99.984	138929
	101376	174.656	94773.4								85512.7	96.662	81625.8
	100152	197.912	92670.2								178579	157.254	172255
	82755.6	211.043	74777.5								258875	125.771	253818
	50129	144.123	44680.8								76976.3	88.277	73426.5
											139002	115.488	134358
											84807.3	99.984	80786.8
											189952	115.805	185296
											118719	143.648	112942
										6	269356	174.023	262962		36.393	37.623	36.197	36.7377
											336551	174.023	330157					36.7377
											230844	148.078	225404
											207681	144.123	202386
											288847	171.65	282541
											233480	153.773	227831
											223759	156.621	218005
											160556	148.395	155104
											218515	125.297	213911
											143155	144.281	137854
											146517	135.58	141536
										7	223069	76.57	220286		36.819	35.943	36.267	36.343
											118859	112.008	114789					36.343
											121681	112.482	117593
											123680	112.482	119592
											106396	93.023	103015
											180744	140.01	175656
											153589	141.592	148443
											169345	161.842	163463
											129115	131.625	124331
											129701	111.375	125654
										8	193910	88.594	189094		61.937	37.64	63.505	54.3607
											240494	106.629	234697					54.3607
											141668	120.867	135097
											178352	84.006	173786
											156855	96.662	151600
											155798	112.482	149683
											161543	118.969	155076
											137612	118.969	131145
											160993	125.297	154182
											146278	118.969	139810
[truncated: 9 more columns]

## Sheet: Fig 7
Fig 7F (Magenta) and G (Green)													Fig 7 K (Magenta) and L (Green)
elavQF;QprosRi;repoG4_mcherryRi__120ALH						elavQF;QprosRi;repoG4S6K_KQ__120ALH							elavQF;QprosRi; GMR85GO1G4> lacZRimcherryRi						elavQF;QprosRi; GMR85GO1G4> lacZRiS6KCA
Image number	Glial number	Normalised	Dpn voxels	Normalised		Image number	Glial number	Normalised	Dpn voxels	Normalised			Image number	Glial number	Normalised glial number	Dpn voxels	Normalised Dpn voxels		Image number	Glial number	Normalised glial number	Dpn voxels	Normalised Dpn voxels
1	994	0.860532	3.94428e+06	1.13684		1	890	0.770496	1.94118e+06	0.559495			1	1536	0.917289	4.0287e+06	0.978977		11	1596	0.95312	3.41141e+06	0.828976
2	1111	0.961821	3.3946e+06	0.978406		2	728	0.630248	1.5575e+06	0.448909			2	1612	0.962675	4.02249e+06	0.977469		12	1423	0.849806	2.82468e+06	0.686398
3	1178	1.01983	3.42675e+06	0.987675		3_1	751	0.65016	2.37172e+06	0.683588			3	2045	1.22126	4.88653e+06	1.18743		13	2122	1.26724	4.87661e+06	1.18502
4	1343	1.16267	3.88292e+06	1.11915		3_2	754	0.652757	2.25294e+06	0.649352			4	1573	0.939385	4.53016e+06	1.10083		14	1919	1.14601	4.61579e+06	1.12164
5	1277	1.10553	3.20234e+06	0.922992		4	931	0.805991	2.20372e+06	0.635167			5	1803	1.07674	5.67069e+06	1.37798		15	1782	1.0642	4.13483e+06	1.00477
6	1138	0.985196	3.70759e+06	1.06862		5	938	0.812051	2.3392e+06	0.674215			6	1450	0.86593	4.71821e+06	1.14653		16	1604	0.957898	3.81931e+06	0.928095
7	1082	0.936715	2.96802e+06	0.855457		6	952	0.824171	2.62329e+06	0.756096			7	1760	1.05106	3.21722e+06	0.781786		17_1	1416	0.845626	2.54089e+06	0.617438
8	1156	1.00078	3.0787e+06	0.887356		7	817	0.707298	2.72864e+06	0.786461			8	1750	1.04509	3.31203e+06	0.804825		17_2	1401	0.836668	1.97295e+06	0.479428
9	1107	0.958359	3.51859e+06	1.01414		8	793	0.686521	2.64391e+06	0.762041			9	1503	0.897581	2.99212e+06	0.727087
10	1165	1.00857	3.57139e+06	1.02936		9	788	0.682192	3.12675e+06	0.901207			10	1713	1.02299	3.774e+06	0.917084
Average	1155.1		3.46952e+06										Average	1674.5		4.11521e+06
elavQprosTUM, repoG4_lacZ_120ALH						elavQprosTUM, repoG4_torTED_120ALH
Image number	Glial number	Dpn voxels	Glial number normalised	Dpn normalised		Image number	Glial number	Dpn voxels	Glial number normalised	Dpn normalised			elavQF;QprosRi; GMR85GO1G4> pathKKlacZ						elavQF;QprosRi; GMR85GO1G4> pathKKS6KCA
1_1	880	2.59041e+06	0.814614	0.885841		1_1	420	1.63907e+06	0.388793	0.560511			Image number	Glial number	Normalised glial number	Dpn voxels	Normalised Dpn voxels		Image number	Glial number	Normalised glial number	Dpn voxels	Normalised Dpn voxels
1_2	882	2.46662e+06	0.816465	0.843509		1_2	497	2.28412e+06	0.460072	0.781097			1_1	1398	0.834876	1.85122e+06	0.449847		8	1457	0.87011	3.00497e+06	0.730211
2	1276	2.54427e+06	1.18119	0.870061		2_1	515	1.94711e+06	0.476734	0.665852			1_2	1288	0.769185	1.57406e+06	0.382498		9	1821	1.08749	3.75757e+06	0.913091
3	1333	2.74308e+06	1.23395	0.938049		2_2	491	1.93509e+06	0.454517	0.661742			2_1	1119	0.668259	1.69447e+06	0.411758		10	1653	0.98716	2.7216e+06	0.661351
4	1166	3.08118e+06	1.07936	1.05367		3_1	331	1.32695e+06	0.306406	0.453777			2_2	1061	0.633622	1.61249e+06	0.391835		11	1750	1.04509	3.74021e+06	0.908874
5	1178	2.97788e+06	1.09047	1.01834		3_2	399	1.66957e+06	0.369353	0.57094			3_1	1131	0.675426	1.78984e+06	0.434932		12	1555	0.928635	2.78625e+06	0.67706
6	887	2.97583e+06	0.821094	1.01764		4_1	522	2.05327e+06	0.483214	0.702156			3_2	1116	0.666468	1.61711e+06	0.392959		13	1654	0.987758	2.45921e+06	0.597591
7	981	2.98903e+06	0.908109	1.02216		4_2	359	2.25352e+06	0.332325	0.770635			4_1	1116	0.666468	1.83909e+06	0.4469		14	1742	1.04031	2.7667e+06	0.672311
8	1266	3.57591e+06	1.17193	1.22285		5_1	358	1.3032e+06	0.3314	0.445655			4_2	1078	0.643774	1.45196e+06	0.352827		15	1580	0.943565	2.66638e+06	0.647932
9	1225	3.94905e+06	1.13398	1.35045		5_2	330	1.46113e+06	0.30548	0.499661			5_1	1154	0.689161	1.51163e+06	0.367327		16	1828	1.09167	3.72993e+06	0.906376
10	898	2.87268e+06	0.831276	0.982368		6_1	275	766210	0.254567	0.26202			5_2	1214	0.724993	1.52114e+06	0.369637		17	2131	1.27262	3.98354e+06	0.968002
11	979	3.06637e+06	0.906258	1.0486		6_2	257	795484	0.237904	0.272031			6_1	1327	0.792475	1.91743e+06	0.465936		18_1	889	0.530905	1.60233e+06	0.389367
12	1115	3.39865e+06	1.03215	1.16223		7_1	350	1.40349e+06	0.323994	0.47995			6_2	1337	0.798447	1.78287e+06	0.43324		18_2	964	0.575694	1.8741e+06	0.455407
13	1058	2.33245e+06	0.979388	0.797626		7_2	324	1.58057e+06	0.299926	0.540504			7_1	1457	0.87011	1.75498e+06	0.42646
14	1080	2.3002e+06	0.999753	0.786598		8_1	394	1.11875e+06	0.364725	0.382577			7_2	1352	0.807405	1813408	0.440659
						8_2	336	1.0747e+06	0.311034	0.367513
Fig 7I (Magenta) and J (Green)													Fig 7O (Green)
mcherryRi_Fed_3Ds after L3 (equivalent to 120ALH)						mcherryRi_NR_24h afte L3 for 2 days							PathGFP intensity_Z4_elavQprosTUM_repoG4_gal80ts_lacZRivspathKKvsTorTED_120ALH
Image number	Glial number	Normalised glial number	Dpn voxels	Normalised voxels		Image number	Glial number	Normalised glial number	Dpn voxels	Normalised voxels			lacZRi				pathKK				TorTED
1	1297	0.843364	2.22677e+06	0.827296		9_1	653	0.424608	993591	0.369141			Image number	Path intensity	Average		Image number	Path intensity	Average		Image number	Path intensity	Average
2	1350	0.877827	2.3339e+06	0.867097		9_2	634	0.412253	963659	0.358021			1	945.396			11	122.46			1	802.923
3	1712	1.11321	2.92563e+06	1.08694		10_1	818	0.531898	790322	0.293622				947.318				108.735				516
4	1747	1.13597	2.65413e+06	0.986068		10_2	725	0.471425	897877	0.333581				908.667				106.684				862.131
5_1	1504	0.977964	2.53885e+06	0.94324		11_1	744	0.48378	1.1694e+06	0.434457				994.477				139.395				935.773
5_2	1368	0.889531	2.73202e+06	1.01501		11_2	780	0.507189	1.20284e+06	0.446881				1075.44				275.58				1300.92
6	1558	1.01308	2.42059e+06	0.899302		12_1	856	0.556607	1.16582e+06	0.433128				625.451				207.29				975
7	1626	1.05729	3.24801e+06	1.20671		12_2	867	0.56376	1.24285e+06	0.461745				721.6				111.272				884.393
8	1679	1.09176	3.14475e+06	1.16834		13_1	487	0.316668	646098	0.24004				782.292	875.081			225.923	162.167			1012.76
						13_2	492	0.319919	800275	0.29732			2	1033.65			12	105.31				1097.79	931.966
Average	1537.89		2.69163e+06			14_1	726	0.472076	792556	0.294452				1485.63				157.222			2	806.489
						14_2	736	0.478578	695185	0.258277				1040.71				199.571				1319.98
														1432.66				327.5				725.57
														1476.04				399.595				1449.54
RagCA_Fed_3Ds after L3 (equivalent to 120ALH)						RagCA_NR_24h afte L3 for 2 days								1765.7				241.102				1671.03
Image number	Glial number	Normalised glial number	Dpn voxels	Normalised voxels		Image number	Glial number	Normalised glial number	Dpn voxels	Normalised voxels				1760.51				153.406				1570.78
1	1719	1.11777	4.16453e+06	1.54722		9_1	1133	0.736724	2.40506e+06	0.893533				1366.1	1420.12			226.641	226.293			1262.92
2	1752	1.13922	3.90273e+06	1.44995		9_2	1220	0.793295	1.53438e+06	0.570057			3	706.25			13	438.129				1755.91	1295.56
3	1535	0.998122	2.9175e+06	1.08392		10_1	1302	0.846615	2.312e+06	0.858958				617.116				399.789			3	973.583
4	1543	1.00332	2.43965e+06	0.906385		10_2	1229	0.799147	2.03432e+06	0.755794				695.627				368.28				1425.44
5	1347	0.875876	3.46899e+06	1.28881		11_1	965	0.627484	1.32683e+06	0.492946				724.053				355.875				1392.91
6	1654	1.0755	2.48883e+06	0.924655		11_2	1006	0.654143	1.4893e+06	0.553309				623.587				259.571				1302.33
7	1721	1.11907	2.15534e+06	0.800755		12_1	1236	0.803699	2.33656e+06	0.868083				604.16				394				2044.13
8_1	982	0.638538	1.40133e+06	0.520626		12_2	1237	0.804349	2.31282e+06	0.859266				539.583				466.98				2151.68
8_2	1056	0.686656	1.96051e+06	0.728375		13_1	1211	0.787443	1.85987e+06	0.690983				710.422	652.6			266.54	368.645			2211.1	1643.03
						13_2	1173	0.762734	1.67395e+06	0.62191			4	1311.7			14	220.394			4	1066.22
						14_1	979	0.636587	1.70692e+06	0.634159				1484.28				383.61				1619.21
						14_2	1018	0.661946	1.72125e+06	0.639483				1091.5				360.494				901.416
						15_1	1329	0.864172	1.91168e+06	0.710232				931.681				268.5				1357.01
						15_2	1390	0.903836	2.22886e+06	0.82807				1620.47				380.84				1164.74
						16_1	1265	0.822556	2383217	0.885418				1243.48				495				1424.71
						16_2	1247	0.810852	1.79233e+06	0.665891				1289.44				534.909				1646.03
														745.422	1214.75			307.96	368.963			1188.56	1295.99
													5	1087.27			15	286			5	883.047
S6KCA_Fed_3Ds after L3 (equivalent to 120ALH)						S6kCA_NR_24h afte L3 for 2 days								840				260.07				823.865
Image number	Glial number	Normalised glial number	Dpn voxels	Normalised voxels		Image number	Glial number	Normalised glial number	Dpn voxels	Normalised voxels				1114.68				290.142				934.216
1_1	1542	1.00267	2.28365e+06	0.848427		5_1	812	0.527997	1.30375e+06	0.484372				1327.31				278.775				745.704
1_2	1422	0.924644	2.21319e+06	0.822248		5_2	796	0.517593	1.3722e+06	0.509804				1010.74				216.714				1203.02
2_1	1315	0.855068	2.09631e+06	0.778825		6_1	1047	0.680803	1.40762e+06	0.522962				801.795				101.179				1260.81
2_2	1357	0.882378	1.96444e+06	0.729834		6_2	982	0.638538	1.20219e+06	0.446639				1016				118.349				1068.26
3_1	1217	0.791345	1.82285e+06	0.677231		7_1	782	0.508489	1.25357e+06	0.465731				773.571	996.42			182.305	216.692			851.862
3_2	1246	0.810202	1.74202e+06	0.647198		7_2	778	0.505888	1.1618e+06	0.431636			6	1033.12			16	173.675				1655.33	1047.35
4_1	1181	0.767936	1.54561e+06	0.574227		8_1	634	0.412253	1.00668e+06	0.374005				999.592				195.889			6	1206.4
4_2	1231	0.800448	1.63344e+06	0.606861		8_2	687	0.446716	1.0156e+06	0.377319				1909.67				110.723				1583.49
														1567.78				65.217				1779.68
														1738				259				1350.36
														1402				149.731	159.039			1576.29
														1371.87			18	229.875				1798.57
														1766.24	1473.53			233.606				857.042
													7	1043.71				293.756				1143.75	1411.95
														1024.3				169.982			7	819.667
														925				276.972				1053.29
														1194				261.148				707.999
														1198.12				297.333				795.782
														1063.29				281.842				806.962
														1084.57	1076.14			410.538	272.784			903.889
													8	1413.91			19	103.889				927.094
														1984.2				153.751				1722	967.085
														1516.53				120.111			8	609.744
														1458.71				135.966				619.453
														1593.22				116				643.569
														2040.68				86.382				959.629
														2336.11	1763.34			33.9444	107.149			1061.3
													9	989.424			20	107.055				1129.27
														1044.93				96.227				1367.14	912.872
														1315.11				269.556			9	944.259
														1283.26				146.791				1246.53
														1481.37				179.361				940.515
														1523.02				120.102				1051.31
														1600.7	1319.69			302.858				1014.81
													10	1209.51				240.483	182.804			1127.04
														1197								1282.52
														1613.89								1183.59	1098.82
														1784.58
														1673
														1362.12
														1582.7
														1052.93	1434.47
													Summary (average intensity)	lacZRi	Normalised	pathKK	Normalised	TorTED	Normalised
														875.081	0.715746	162.167	0.13264	931.966	0.762274
														1420.12	1.16155	226.293	0.18509	1295.56	1.05966
														652.6	0.533774	368.645	0.301522	1643.03	1.34386
														1214.75	0.993566	368.963	0.301782	1295.99	1.06001
														996.42	0.814991	216.692	0.177236	1047.35	0.856645
														1473.53	1.20523	159.039	0.130081	1411.95	1.15486
														1076.14	0.880198	272.784	0.223115	967.085	0.790998
														1763.34	1.44227	107.149	0.0876393	912.872	0.746656
														1319.69	1.0794	182.804	0.149519	1098.82	0.898749
														1434.47	1.17328
													Average	1222.61

## Sheet: S1 Fig
S1 C (Green) and D (Grey) Fig
Fed						NR_63.5_96
Image number	Total NB number	PH3+ NB number	Percentage	Normalised NB number		Image number	Total NB number	PH3+ NB number	Percentage	Normalised NB number
1	78	23	29.4872	1.13043		1_2	60	14	23.3333	0.869565
2	72	20	27.7778	1.04348		3	62	17	27.4194	0.898551
3	69	19	27.5362	1		4	67	21	31.3433	0.971014
4	65	22	33.8462	0.942029		5	69	20	28.9855	1
5	67	19	28.3582	0.971014		6	73	20	27.3973	1.05797
6	72	20	27.7778	1.04348		7	73	19	26.0274	1.05797
7	63	14	22.2222	0.913043		8	63	21	33.3333	0.913043
8	66	19	28.7879	0.956522		9	77	24	31.1688	1.11594
Average	69
S1J Fig _Fat body																												S1K Fig _Salivary Gland
68ALH			Fed_120ALH			NR_120ALH			72ALH			Fed_120ALH			NR_120ALH			96ALH			Fed_120ALH			NR_120ALH				68ALH			Fed_120ALH			NR_120ALH			72ALH			Fed_120ALH			NR_120ALH			96ALH			Fed_120ALH
Serial number	Fat body cell size (area um2)		Serial number	Fat body cell size (area um2)		Serial number	Fat body cell size (area um2)		Serial number	fat body cell size		Serial number	fat body cell size		Serial number	fat body cell size		Serial number	fat body cell size		Serial number	fat body cell size		Serial number	fat body cell size			Serial number	salivary gland size (area um2)		Serial number	salivary gland size (area um2)		Serial number	salivary gland size (area um2)		Serial number	SG cell size		Serial number	Salivary gland size		Serial number	Salivary gland size		Serial number	Salivary gland size		Serial number
1	1648.85		0	3323.97		0	1378.48		0	2380		0	3931.9		0	1627.22		0	2589.73		3	3014.59		0	2980.21			101	43549.1		101	273166		101	24744		101	69930.7		101	139429		101	165613		101	205862		1
1	1122.79		0	2349.49		0	1509.03		0	1584.73		0	3474.6		0	1626.84		0	4374.53		3	2274.94		0	2002.26			102	44241.3		102	255541		102	25071.5		102	45155.9		102	129078		102	142333		102	197606		2
1	954.394		0	2480.81		0	1740.78		0	3038.92		0	3080.25		0	1264.93		0	3189.17		3	2792.5		0	2343.69			201	48301.4		2	200016		201	25541.2		2	61044.2		2	362854		2	106138		2	101936		3
1	1054.82		0	2602.09		0	1436.81		0	2857.78		0	3102.26		0	1260.3		0	4454.1		3	2375.36		0	3165.99			202	45427.8		3	203656		202	23093.9		301	98098.3		3	364226		3	98728.6		3	153142		4
1	1815.7		0	2527.54		0	1147.51		0	3003		0	3500.48		0	1156.01		0	1947.8		3	2652.68		0	2738.04			301	31931.1		4	260003		3	30491.2		302	87549.4		401	97542.1		4	136407		4	217183		5
1	1190		0	4217.72		0	1150.6		0	2009.21		0	2482.74		0	1456.5		1	3376.88		3	2634.14		0	1915.74			302	28130.5		5	207673		4	56063.2		401	62057.6		402	123590		5	122984		5	219754
1	977.569		0	2885.97		0	1046.7		0	2203.1		0	2617.15		0	1692.49		1	3034.67		3	2219.32		0	1931.19			303	38611.4		6	206807		5	67761.6		402	58770		501	123590		6	117293		6	210670
1	932.379		0	2647.28		0	1742.71		0	2016.55		0	2997.21		0	1159.87		1	3691.28		0	3280.32		0	2084.53			304	33976.6		7	249448		601	38895.7		501	81499.3		502	128824		7	126043		7	207394
1	864.401		0	3365.68		0	1410.15		0	2984.85		0	3455.67		0	1646.92		1	3149		0	3893.28		0	2677.79						8	275762		602	40947.4		502	73620.1		6	302100		801	76691.4		8	110600
1	1044		0	2563.46		0	1235.58		0	2488.53		0	3560.34		0	1151.76		1	3643.38		0	4196.09		0	2368.03						9	202154		701	24404.1		503	72062.8		7	281558		802	71753.8		9	103153
1	914.612		1	3331.69		0	1091.12		0	1706.79		0	3870.49		0	1529.12		1	2727.61		0	3887.1		1	2129.72						10	202166		702	24465.9		6	56248.6		8	264391		901	59622.8		10	210509
2	880.237		1	2921.12		0	973.32		0	1859.74		1	4570.74		0	1213.95		1	2886.74		0	3079.48		1	2335.58						11	227732		8	31381.1					9	292076		902	65691.4
2	1196.57		1	3408.16		0	1027.39		0	2613.29		1	3223.54		0	1078.76		1	2640.32		0	2791.34		1	1546.5						12	222510								10	280749		1001	51471.6
2	867.877		1	3769.3		0	1190.77		0	1638.42		1	3828.78		1	1222.44		1	3610.55		0	2846.57		1	2916.1															11	369565		1002	75381.3
2	932.765		1	3808.69		0	1147.9		0	1893.34		1	3382.29		1	1858.19		2	4420.11		0	3082.57		1	1782.49															12	136296		1003	62601.5
2	795.65		1	3819.89		1	1000.36		0	1877.12		1	2746.15		1	1896.04		2	2867.82		0	3389.63		1	1896.82															13	113758		1101	31127.7
2	829.253		1	3404.3		1	949.373		0	1759.32		1	2393.9		1	1519.85		2	3114.24		1	2947		1	1855.49															1401	178343		1102	22432.7
2	916.929		1	3849.25		1	622.23		0	1413.63		1	2305.84		1	1694.81		2	2955.88		1	3805.6		1	2557.67															1402	173263		12	187514
2	947.828		1	3143.59		1	938.945		1	1949.34		2	4200.73		1	1427.92		2	3047.42		2	3949.67		1	1869.39															15	275972		13	197723
2	1401.66		1	2556.51		1	898.776		1	1836.18		2	3275.3		1	1563.11		2	2705.21		2	2144.39		1	1589.76															1601	252464
2	1337.93		2	3493.52		1	718.017		1	1824.97		2	4177.94		1	1437.19		2	2582.77		2	2799.84		1	1562.33															1602	239548
2	1120.48		2	2914.17		1	650.039		1	1006.54		2	4756.52		1	1099.23		2	2213.53		2	2217.01		1	1522.55															1701	153525
3	1154.08		2	3576.18		1	883.713		1	1091.51		2	3898.3		1	1386.98		2	2113.49		2	2395.06		1	1344.49															1702	157888
3	1425.61		2	2888.29		1	735.011		1	1801.8		2	2392.36		1	1531.82		2	2665.04		2	2372.66		1	1445.3
3	1601.73		2	3104.58		1	805.693		1	1867.85		2	3244.4		1	1134.38		2	2496.26		2	3117.71		2	1366.51
3	1103.1		2	3446.79		1	1026.23		1	1651.94		2	2976.74		1	1046.32		2	2415.15		2	2423.26		2	1367.67			S1L Fig _tumour brains
3	1011.56		2	3487.34		1	819.211		1	1890.25		2	3071.36		1	965.595		2	2116.97		4	3645.32		2	2685.9			68ALH			Fed_120ALH			NR_120ALH			72ALH			Fed_120ALH			NR_120ALH			96ALH			Fed_120ALH
3	1113.52		2	3606.69		1	827.708		1	1739.62		2	3293.07		2	2413.99		2	2430.21		4	3834.96		2	1296.99			Serial number	Brain size (area um2)		Serial number	Brain size (area um2)		Serial number	Brain size (area um2)		Serial number	brain size		Serial number	Brain size		Serial number	Brain size		Serial number	Brain size		Serial number
3	1232.49		2	3606.69		1	870.581		1	2186.11		3	4155.15		2	1243.3		2	2246.36		4	2267.22		2	1352.61			1	124430		1	399692		1	178615		101	124962		1	577441		1	282362		1	281330		1
3	1354.92		2	2561.14		1	791.788		1	1600.96		3	4254.8		2	1587.83		3	3732.61		4	2647.28		2	1452.64			2	139491		2	286440		2	185135		102	96899.4		2	512226		2	300481		2	317636		2
3	1753.91		3	3048.19		2	981.045		2	2441.03		3	2806.79		2	2309.7		3	4385.35		4	2388.11		2	2621.01			3	126853		3	369540		3	141993		2	140251		3	592409		3	296186		3	251722		3
3	1061.77		3	2977.51		2	817.28		2	2800.23		3	3926.5		2	2340.6		3	2889.83		4	3178.74		2	2809.11			4	99766.8		4	359776		4	303725		401	170575		4	469004		4	356933		4	269872		4
4	1358.79		3	3073.3		2	763.206		2	1688.25		3	3298.86		2	1855.49		3	3557.25		5	3006.48		2	2003.03			5	134324		5	251549		5	228715		402	121668		5	429330		5	281478		5	187230		5
4	1235.96		3	2130.1		2	1139.79		2	3131.62		3	3816.42		3	1383.12		3	3402.37		5	4043.53		2	2771.26						6	323878		6	125401		3	167732		6	452832		6	328512		6	280112
4	1196.18		3	2298.12		2	772.476		2	2122.76		3	2948.16		3	1213.17		3	3936.15		5	2059.03		2	3021.93						7	377327		7	105743		5	172380		7	626991		7	315603		7	285983
4	847.793		3	2228.21		2	779.428		2	2227.82		3	2407.04		3	1777.85		3	3596.26		5	1803.35		2	2369.57						8	316647		8	262592		601	164951		8	406866		8	291156		8	265639
4	1376.55		3	2480.03		2	907.273		2	2310.86		3	4046.62		3	975.251		3	2996.43		5	3517.86		3	1755.07						9	349425					602	168567		9	591643		9	182941
4	922.723		3	2972.1		2	1101.55		2	2488.92		3	2837.69		3	968.299		4	4806.73		5	2669.68		3	1499.38												7	154563		10	447789		10	214458
4	960.188		3	3872.42		2	1005.76		2	1848.54		3	2573.5		3	1609.84		4	4623.27		5	2298.89		3	2048.61												8	154656		11	587595		11	335119
4	1046.32		3	3124.67		2	887.189		2	1687.86		4	3934.22		3	1638.81		4	4373.76		5	3138.57		3	1840.42												901	120222		12	499749		12	346440
4	983.748		4	3265.64		2	930.448		2	1837.34		4	4583.1		3	966.754		4	4102.62		6	4990.58		3	1206.22												902	148989
4	1135.54		4	3074.45		2	1018.51		2	1495.51		4	4532.5		3	1285.79		4	4053.18		6	3288.43		3	1946.25
4	975.251		4	2107.7		2	1019.28		2	1548.43		4	4716.74		3	756.64		4	3729.9		6	3234.74		3	1787.12
5	817.28		4	2767.01		2	972.161		2	2286.92		4	3074.45		3	1052.5		4	5251.68		6	2949.7		3	1674.34
5	1130.52		4	2067.53		2	1183.05		3	3074.07		4	3371.09		3	1150.6		4	4077.13		6	3073.68		3	1534.14
5	924.268		4	2032.77		3	806.079		3	1964.41		4	3114.24		3	1569.67		4	2527.54		6	5851.89		3	1406.29
5	922.723		4	2162.93		3	1047.86		3	2513.25		4	3926.11		4	1609.84		4	2858.55		6	2843.1		3	2178
5	1191.16		4	2677.4		3	819.983		3	1394.32		4	3948.9		4	1132.06		4	2845.03		6	2317.04		3	3361.43
5	1326.34		4	2342.53		3	821.142		3	2837.3		4	4778.92		4	1517.14		4	2649.59		6	2498.96		4	2486.22
5	1161.03		4	2878.25		3	650.425		3	1242.14		4	3601.28		4	1230.94		4	2625.26		6	3044.72		4	2670.06
5	857.835		5	4407.36		3	530.305		3	1733.05		4	4544.09		4	2001.49		4	2715.25		6	4004.9		4	1951.66
5	735.784		5	3503.18		3	599.442		3	1746.18		4	3211.57		4	1612.93		4	4468		6	3210.03		4	2292.71
5	713.768		5	4030.39		3	531.077		3	2574.66					4	1500.54		5	2315.5		7	5194.9		4	1616.02
5	1067.18		5	2973.65		3	741.191		3	1220.9			3504.23		4	1040.53		5	2254.09		7	3984.82		4	2577.75
5	944.352		5	2959.74		3	561.59		3	1437.19					4	923.882		5	2305.07		7	4298.83		4	2564.24
6	1375.78		5	3459.53		3	800.285		3	1488.95					4	1255.66		5	1594.39		7	4719.06		4	2790.57
6	1180.73		5	3869.33		3	829.253		3	1485.86					4	1001.9		5	2903.35		7	3336.71		4	1886
6	1234.03		5	2884.04		3	911.136		3	1606.75					4	948.987		5	2982.53		7	3843.84		4	2575.05
6	1173.01		5	4471.86		3	556.955		3	1472.73					5	2440.64		5	3462.24		7	2843.1
6	1226.31		5	3256.76		3	579.743		3	3269.12					5	2631.05		5	2420.17		7	3348.68			2091.85
6	1237.12					4	720.334		3	1782.49					5	2619.08		5	2707.91		7	3793.24
6	1363.81			3084.31		4	760.503		3	2021.57					5	2543.76		5	3329.37		7	2829.58
6	1169.91					4	688.276		3	1649.62					5	2056.72		5	4974.36
6	1050.57					4	682.096		3	1773.99					5	2295.03		5	3592.4
6	1108.5					4	727.286		3	2128.94					5	1883.3		6	4393.46
7	1195.41					4	599.055		4	2364.94					5	2890.61		6	3834.19
7	1202.74					4	671.668		4	2022.34					5	2252.15		6	3276.46
7	1113.91					4	604.463		4	2095.34					5	2853.14		6	3519.79
7	1371.53					4	628.023		4	2327.47								6	3546.05
7	1168.37					4	697.16		4	2442.96								6	4180.64
7	1385.05					4	615.277		4	2668.52								6	4123.48
7	1707.17					4	754.709		4	1821.5								6	3018.06
7	1439.51					4	712.223		4	1758.16								6	3165.22
7	1350.67					4	527.215		4	1765.11								6	3290.36
7	1111.98					4	666.647		4	2182.63
8	986.838								4	1650.78
8	812.645						891.819		4	1698.67
8	1258.75								4	1965.95
8	841.613								4	2246.36
8	1128.97
8	943.58
8	863.242
8	1067.18
8	931.22
8	969.844
9	1124.34
9	1277.68
9	1367.28
9	1154.85
9	1380.03
9	1473.88
9	1136.31
9	1369.99
9	1360.33
9	1584.35
10	1156.78
10	803.375
10	841.613
10	942.421
10	840.454
10	803.761
10	978.727
10	987.225
10	947.442
10	965.981
[truncated: 3 more columns]

## Sheet: S2 Fig
S2C Fig: Green (same experiment as Fig 1L)						S2F Fig: Green					S2I Fig: Green
elavQF>QprosRi_Fed_120hALH						elavQprosTUM_Fed_120ALH					elavQprosTUM_Fed_120ALH
Image number	Dpn voxel	EdU voxel	EdU+Dpn+/Dpn+	Dpn voxel normalised to the average		Image number	Dapi volume	Dapi +elav+ volume	Percentage		Image number	Repo volume	DCP1Repo Volume	Percentage	Dpn volume	DCP1Dpn volume	Percentage
0_1	2.28981e+06	938312	40.9777	0.779367		1_1	3.1642e+06	910768	28.7835		0	325609	1170.85	0.359588	2.06065e+06	9898.42	0.480353
0_2	2.60911e+06	1.07577e+06	41.2315	0.888042		1_2	2.86094e+06	812675	28.4059		1	315803	928.84	0.29412	2.08549e+06	7347.37	0.35231
1_1	3.09306e+06	1.18978e+06	38.4662	1.05276		2_1	2.08281e+06	539883	25.9209		2	374588	3005.48	0.802343	2.0711e+06	11284.4	0.544849
1_2	3.71027e+06	1.35446e+06	36.5058	1.26284		2_2	2.08027e+06	744099	35.7694		3	331399	946.51	0.285611	2.42309e+06	13294.2	0.548646
2_1	3.11686e+06	845526	27.1275	1.06086		3_1	2.30848e+06	702782	30.4435		4	331030	1149.34	0.347201	2.02458e+06	9369.85	0.462805
2_2	3.25584e+06	760967	23.3724	1.10817		3_2	2.3127e+06	564281	24.3992		5	365842	1558.06	0.425883	1.55268e+06	5006.06	0.322413
3_1	2.53155e+06	782187	30.8975	0.861645		2_1_1	2.81164e+06	610398	21.7097		6	373380	1143.19	0.306173	1.97838e+06	8143.68	0.411634
3_2	2.47394e+06	688227	27.8191	0.842037		2_1_2	2.49241e+06	502622	20.1661		7	419123	1472.01	0.351212	2.50396e+06	8109.88	0.323882
4_1	3.45485e+06	956542	27.6869	1.1759		2_2_1	3.20295e+06	743190	23.2033
4_2	3.65005e+06	885968	24.2728	1.24234		2_2_2	3.22749e+06	950079	29.4371
5_1	2.6252e+06	1.39905e+06	53.2929	0.893521		2_3_1	2.91214e+06	793748	27.2565		elavQprosTUM_NR_72-120ALH
5_2	3.0005e+06	1.6099e+06	53.6542	1.02126		2_3_2	2.63994e+06	646928	24.5054		Image number	Repo volume	DCP1Repo Volume	Percentage	Dpn volume	DCP1Dpn volume	Percentage
6_1	2.85371e+06	1.55087e+06	54.3458	0.971297							0_1	63022.9	270.43	0.429098	1.90299e+06	16155.2	0.848939
6_2	2.46785e+06	1.39664e+06	56.5936	0.839964							0_2	90146	464.04	0.514765	2.03985e+06	19551	0.958453
											1_1	144675	150.58	0.104082	1.57806e+06	2670.51	0.169227
Average	2.93804e+06		38.3031			elavQprosTUM_NR_72-120ALH					1_2	108766	33.8	0.0310759	1.74014e+06	2590.61	0.148873
						Image number	Dapi volume	Dapi +elav+ volume	Percentage		2_1	183095	915.78	0.500168	2.18458e+06	11763.8	0.538492
elavQF>QprosRi_NR_72-120hALH (for 48 hrs)						4_1	802436	228125	28.429		3	176509	872.76	0.494456	1.99587e+06	9511.21	0.476545
Image number	Dpn voxel	EdU voxel	EdU+Dpn+/Dpn+	Dpn voxel normalised to the average of Fed Dpn voxel		4_2	749975	205461	27.3957
0_1	1.73163e+06	759901	43.8835	0.589383		2_4_1	533248	101332	19.0028
0_2	1.51728e+06	591379	38.9764	0.516424		2_4_2	569403	112583	19.772
1_1	1.46509e+06	252245	17.217	0.498663		2_5_1	1.13502e+06	246551	21.7221
1_2	1.52236e+06	244747	16.0768	0.518154		2_5_2	1.07686e+06	251428	23.3482
2_1	1.86823e+06	720381	38.5595	0.635876		2_6_1	699589	163559	23.3793
2_2	1.82021e+06	666829	36.6347	0.619532		2_6_2	686436	160025	23.3124
3_1	1504495	238641	15.8618	0.512074		2_7_1	601824	118222	19.6439
3_2	1.35049e+06	222710	16.491	0.459656		2_7_2	623453	129485	20.7689
4_1	1.47573e+06	116040	7.86323	0.502282
4_2	1.56605e+06	96667.1	6.17266	0.533025

## Sheet: S3 Fig
S3C Fig (Green)								S3I Fig (Green)					S3M Fig (Green)
insc,wor-G4>aPKC-CAAX_Fed_120ALH				insc,wor-G4>aPKC-CAAX_NR_72-120ALH				elavQF>QprosRi; moody-G4>StingerGFP					elavQF>QprosRi; wrapper-G4>RFPnls
Image number	Glial number	normalised glial number		Image number	Glial number	normalised glial number		Fed_96hALH		NR_72-96hALH			Fed_96hALH		NR_72-96hALH
1	2219	1.09348		0	1261	0.621394		SPG number	Normalised number	SPG number	Normalised number		CG number	Normalised number	CG number	Normalised number
2	2050	1.0102		1	1390	0.684963		28	0.941176	27	0.907563		553	1.08912	378	0.744461
0	2041	1.00576		2	1373	0.676585		22	0.739496	20	0.672269		527	1.03791	401	0.789759
3	2034	1.00231		3_1	1487	0.732762		34	1.14286	17	0.571429		534	1.0517	459	0.903988
4	1766	0.870248		3_2	1265	0.623365		46	1.54622	21	0.705882		549	1.08124	416	0.819301
5	1991	0.981123		4_1	1288	0.634699		24	0.806723	20	0.672269		536	1.05564	297	0.584934
6	2007	0.989007		4_2	1173	0.57803		32	1.07563	18	0.605042		435	0.856721
7	2055	1.01266		5_1	1543	0.760358		20	0.672269	15	0.504202		451	0.888232
8	1707	0.841174		5_2	1280	0.630757		32	1.07563	16	0.537815		477	0.939439
9	2063	1.0166		6_1	1234	0.608089	Average	29.75		16	0.537815
10	2003	0.987036		6_2	1159	0.571131				13	0.436975	Average	507.75
11	2254	1.11072		7_1	1504	0.741139
12	2191	1.07968		7_2	1346	0.66328
Average	2029.31							S3J Fig (RAW data)
								Fed: 96ALH		NR:72-96ALH
								Area/nuclei	Ave nuclear size/lobe	Area/nuclei	Ave nuclear size/lobe
S3F Fig (Green, same experment as Fig 1R)								81.882		77.537
elavG4>bratRi_Fed_120hALH								44.417		113.554
Image number	Glial number	Normalised glial number	Dpn voxels	Normalised Dpn voxels (to average)				118.382		68.75
1_1	1460	1.23748	2.65152e+06	1.29895				56.391		75.123
1_2	1110	0.940827	1.85756e+06	0.91				59.191		50.597
2_1	1161	0.984055	2222012	1.08854				67.012	71.2125	40.265	70.971
2_2	1174	0.995073	2.15311e+06	1.05478				88.835		82.848
3_1	1017	0.862001	1.85991e+06	0.91115				69.426		84.007
3_2	1228	1.04084	2.10459e+06	1.03102				63.922		68.75
4_1	1073	0.909467	1.94056e+06	0.95066				59.288		53.204
4_2	1051	0.89082	1.72102e+06	0.843107				51.659		42.679
5_1	1055	0.89421	1.72769e+06	0.846379				45.093	63.0372	42.1	62.2647
5_2	1157	0.980664	1.93425e+06	0.947567				82.752		62.667
6_1	1131	0.958627	1.94109e+06	0.95092				88.449		61.026
6_2	1151	0.975579	2.05103e+06	1.00478				104.284		72.613
7_1	1279	1.08407	2.23132e+06	1.0931				109.595		36.306
7_2	1243	1.05356	2.2804e+06	1.11714				78.986		58.322
8_1	1371	1.16205	2.12229e+06	1.03969				56.391	86.7428	48.087	56.5035
8_2	1216	1.03067	1.86208e+06	0.912214				91.925		45.383
Average	1179.81		2.04128e+06					94.628		43.838
								130.645		40.941
elavG4>bratRi_NR_72-120hALH (NR for 48hrs)								100.615		55.715
Image number	Glial number	Normalised glial number	Dpn voxels	Normalised Dpn voxels (to fed average)				82.655		49.052
9_1	531	0.450072	765098	0.374813				76.379	96.1412	47.507	47.0727
9_2	559	0.473804	759932	0.372282				78.889		90.573
10_1	679	0.575515	1.06089e+06	0.519721				77.73		95.401
10_2	737	0.624676	1.06096e+06	0.519754				65.178		68.654
11_1	761	0.645018	1.05189e+06	0.51531				64.212		89.607
11_2	624	0.528898	930092	0.455642				70.971		72.323
12_1	599	0.507708	812211	0.397894				70.199	71.1965	57.839	79.0662
12_2	580	0.491604	760746	0.372681				114.906		49.632
13_1	709	0.600943	907145	0.444401				148.702		106.891
13_2	679	0.575515	908589	0.445108				89.221		85.841
14_1	665	0.563649	994998	0.487439				75.896		72.613
14_2	688	0.583144	968287	0.474354				100.132		56.874
15_1	660	0.559411	843538	0.41324				89.221	103.013	89.221	76.8453
15_2	681	0.57721	962839	0.471684				92.697		30.416
16_1	714	0.605181	998689	0.489247				61.605		31.285
16_2	720	0.610266	960429	0.470504				53.977		55.039
17_1	800	0.678074	1.27154e+06	0.622912				85.359		83.91
17_2	767	0.650103	1.23507e+06	0.605047				52.432		96.463
18_1	562	0.476347	906951	0.444306				44.321	65.0652	64.019	60.1887
18_2	528	0.447529	925187	0.453239				60.639		75.51
								59.094		89.607
								65.95		68.268
								68.074		49.245
								71.164		66.433
								85.359	68.38	55.715	67.463
										71.454
										42.39
										44.707
										29.547
										50.501
										46.638	47.5395
										72.999
										72.516
										90.573
										75.22
										77.924
										59.481	74.7855
								S3J Fig (Plotted data)
								elavQF>QprosRi; moody-G4>StingerGFP
								Fed_96hALH		NR_72-96hALH
								Ave nuclear size	Normalised nuclear size	Ave nuclear size	Normalised nuclear size
								71.2125	0.911829	70.971	0.908737
								63.0372	0.807149	62.2647	0.797258
								86.7428	1.11068	56.5035	0.72349
								96.1412	1.23102	47.0727	0.602734
								71.1965	0.911624	79.0662	1.01239
								103.013	1.31901	76.8453	0.983953
								65.0652	0.833116	60.1887	0.770676
								68.38	0.875561	67.463	0.863819
										47.5395	0.608712
							Average	78.0985		74.7855	0.957579

[truncated: 7 more sheets: S4 Fig, S5 Fig, S6 Fig, S7 Fig, S8 Fig, S9 Fig, S10 Fig]
